# Supplementary material for: Sequence specificity incompletely defines the genome-wide occupancy of Myc
Source: Genome Biol. 2014 Oct 7;15(10):482. doi: 10.1186/s13059-014-0482-3 (PMC4242493; doi:10.1186/s13059-014-0482-3)
Supplement: Additional file 2: Table S1. — Top 1,487 peaks of extra Max. [file 13059_2014_482_MOESM2_ESM.xlsx]

## Sheet: Table S1
gene name	chrom	strand	txStart	txEnd	peak position	peak height	abs(peak pos-TSS)
RORC_2	chr1	-	150045170	150070972	150071921	4.85	949
UTP11L	chr1	+	38250970	38263084	38250748	4.07	222
PMVK	chr1	-	153163831	153176108	153175702	3.86	406
TXNIP	chr1	+	144149818	144153985	144149729	3.07	89
DFFA	chr1	-	10443189	10455200	10455267	2.92	67
C1orf61	chr1	-	154640678	154665808	154693880	2.83	28072
NPPA-AS1	chr1	+	11822962	11830260	11788791	2.67	34171
FAF1	chr1	-	50679522	51198524	51198653	2.67	129
MIR554	chr1	+	149784895	149784991	149786451	2.62	1556
POU2F1	chr1	+	165456689	165663206	165458283	2.6	1594
DHDDS	chr1	+	26631359	26670382	26631242	2.55	117
UBE2T	chr1	-	200567407	200577717	200519464	2.36	58253
FLAD1	chr1	+	153222393	153228112	153222274	2.35	119
DPH2	chr1	+	44208239	44211630	44208284	2.34	45
LOC255654	chr1	-	244745963	244754212	244796120	2.26	41908
TNR	chr1	-	173558557	173979375	174081183	2.22	101808
C1orf226_2	chr1	+	160618143	160623232	160617888	2.17	255
CENPF	chr1	+	212843154	212904537	212842982	2.14	172
FAM183A	chr1	+	43386180	43394654	43411039	2.14	24859
SH3BGRL3	chr1	+	26478799	26480600	26484047	2.12	5248
WDR26	chr1	-	222639467	222688624	222689273	2.11	649
EIF2B3	chr1	-	45088780	45224948	45224928	2.11	20
LRIF1	chr1	-	111291334	111308089	111307417	2.1	672
DDI2	chr1	+	15816539	15860139	15802757	2.08	13782
PKP1	chr1	+	199519202	199568744	199545414	2.08	26212
TOMM20	chr1	-	233339280	233358879	233358937	2.08	58
FAM76A	chr1	+	27925076	27962010	27924705	2.05	371
PIP5K1A	chr1	+	149437644	149488631	149437537	2	107
ZNF683	chr1	-	26560711	26571853	26577633	2	5780
LOC100505633	chr1	+	158197637	158215500	158207519	1.98	9882
C1orf52	chr1	-	85488224	85497943	85567528	1.96	69585
SLC16A4	chr1	-	110706995	110735227	110683355	1.9	51872
KIAA2013	chr1	-	11902231	11909072	11912643	1.9	3571
RAB3GAP2	chr1	-	218388232	218512466	218512509	1.89	43
RBBP5	chr1	-	203321892	203357773	203357930	1.85	157
C1orf189	chr1	-	152438471	152445433	152459747	1.84	14314
AGTRAP	chr1	+	11718728	11733415	11718677	1.83	51
ZC3H11A	chr1	+	202031373	202089879	202031263	1.83	110
KDM5B	chr1	-	200963154	201044172	201046559	1.81	2387
ALDH4A1_2	chr1	-	19070510	19101880	19102024	1.78	144
CRTC2	chr1	-	152186771	152197756	152206459	1.76	8703
TOR3A	chr1	+	177317734	177331752	177317707	1.76	27
KLHL12	chr1	-	201126852	201162994	201163076	1.76	82
NBPF1	chr1	-	16762998	16812569	16812983	1.75	414
RRP15	chr1	+	216525251	216577948	216525281	1.71	30
SCAMP3	chr1	-	153492393	153498800	153498801	1.7	1
TMEM9	chr1	-	199370522	199390255	199406368	1.69	16113
OPTC	chr1	+	201729893	201744700	201748741	1.69	18848
TRIM45	chr1	-	117455199	117465934	117466394	1.67	460
ATP6V0B	chr1	+	44213188	44216559	44213161	1.67	27
ANP32E	chr1	-	148457340	148473650	148452607	1.66	21043
RPA2	chr1	-	28090635	28113823	28113932	1.65	109
DDR2	chr1	+	160868851	161016871	160927513	1.64	58662
TLR5	chr1	-	221349370	221383247	221271838	1.63	111409
STK40	chr1	-	36577811	36624072	36624981	1.63	909
IPO13	chr1	+	44185064	44206281	44184974	1.63	90
TESK2	chr1	-	45582141	45729427	45729573	1.62	146
LIN28A	chr1	+	26609855	26628806	26607810	1.61	2045
PTP4A2_2	chr1	-	32144608	32176575	32176823	1.61	248
CC2D1B	chr1	-	52588852	52604465	52604484	1.58	19
DNAJC16	chr1	+	15725938	15770815	15725810	1.57	128
FAM131C	chr1	-	16256850	16272714	16276129	1.57	3415
NES	chr1	-	154905179	154913813	154896871	1.56	16942
PSMA5	chr1	-	109743175	109770593	109770843	1.55	250
CTRC	chr1	+	15637524	15645740	15628950	1.55	8574
EVI5	chr1	-	92746840	93030549	93023609	1.53	6940
BOLA1	chr1	+	148137778	148138972	148137732	1.52	46
FAM46B	chr1	-	27204097	27211920	27212034	1.52	114
SCNN1D	chr1	+	1205678	1217272	1230124	1.51	24446
LOC100506810	chr1	+	232926411	232934013	233068915	1.51	142504
NMNAT2_2	chr1	-	181483994	181654257	181706941	1.5	52684
DIEXF	chr1	+	208067934	208097533	208067981	1.49	47
KAZN_4	chr1	+	15145001	15267238	15204388	1.48	59387
PLA2G4A	chr1	+	185064654	185224736	185065134	1.48	480
TNFSF4	chr1	-	171419492	171443094	171426528	1.46	16566
KLHL21	chr1	-	6573370	6585516	6583938	1.45	1578
NES	chr1	-	154905179	154913813	154897936	1.44	15877
TNFRSF8_2	chr1	+	12108544	12126851	12126505	1.43	17961
PKP1	chr1	+	199519202	199568744	199504687	1.43	14515
COL16A1	chr1	-	31890434	31942355	31946828	1.43	4473
S100A6	chr1	-	151773699	151775341	151775375	1.41	34
INTS3	chr1	+	151967190	152013179	151966770	1.41	420
SLC9A11	chr1	-	171736226	171838856	171712787	1.4	126069
DEPDC1	chr1	-	68712422	68735387	68735417	1.4	30
KCNAB2_2	chr1	+	6008659	6083840	6008956	1.39	297
RERE	chr1	-	8335050	8406334	8508694	1.35	102360
ELF3	chr1	+	200246312	200252938	200292808	1.34	46496
MAP1LC3C	chr1	-	240225414	240229008	240078124	1.34	150884
ZYG11A	chr1	+	53080770	53132835	53081035	1.34	265
UBIAD1	chr1	+	11255841	11271078	11256159	1.33	318
MIR92B	chr1	+	153431591	153431687	153430928	1.33	663
GPR37L1	chr1	+	200358651	200365257	200344199	1.33	14452
GALNT2	chr1	+	228269578	228484498	228307170	1.31	37592
PAQR7	chr1	-	26060561	26070331	26105575	1.3	35244
C1orf109	chr1	-	37919828	37928779	37928882	1.3	103
DNAJC8	chr1	-	28399376	28432129	28432122	1.29	7
GNL2	chr1	-	37804999	37834173	37834148	1.28	25
KAZN_4	chr1	+	15145001	15267238	15169401	1.27	24400
SLC25A33	chr1	+	9522114	9565418	9411727	1.27	110387
SLC19A2	chr1	-	167699772	167721832	167719604	1.26	2228
WASF2	chr1	-	27603320	27689265	27725238	1.26	35973
MIR186	chr1	-	71305901	71305987	71319413	1.26	13426
GBAP1	chr1	-	153450239	153463949	153464127	1.25	178
POGK	chr1	+	165075347	165090333	165075114	1.25	233
TXNIP	chr1	+	144149818	144153985	144166702	1.23	16884
EFHD2	chr1	+	15608977	15629426	15551669	1.23	57308
ENO1	chr1	-	8843645	8854222	8861926	1.23	7704
LRIF1	chr1	-	111291334	111308089	111308078	1.22	11
UBE2Q1	chr1	-	152787674	152797744	152798000	1.22	256
CDC73	chr1	+	191357710	191490565	191357421	1.22	289
ADCK3	chr1	+	225194560	225241869	225194612	1.22	52
LOC255654	chr1	-	244745963	244754212	244839017	1.22	84805
GORAB	chr1	+	168767886	168781553	168767770	1.21	116
PRRC2C	chr1	+	169721289	169829273	169721213	1.21	76
IRF2BP2	chr1	-	232806637	232811894	232813320	1.21	1426
EFNA1	chr1	+	153366972	153374010	153365261	1.2	1711
CLK2	chr1	-	153499282	153509905	153509960	1.19	55
MEF2D	chr1	-	154700142	154737153	154741548	1.19	4395
GALNT2	chr1	+	228269578	228484498	228287118	1.19	17540
KHDRBS1	chr1	+	32252077	32282059	32251876	1.19	201
LRRC47	chr1	-	3686643	3702928	3763753	1.19	60825
S100A7A	chr1	+	151655623	151662325	151643995	1.18	11628
NKAIN1	chr1	-	31425178	31485321	31416411	1.18	68910
SMYD2	chr1	+	212521187	212577100	212521678	1.17	491
ABCB10	chr1	-	227718951	227761065	227828658	1.15	67593
SLC25A33	chr1	+	9522114	9565418	9455877	1.15	66237
EDEM3	chr1	-	182926247	182990664	183059118	1.14	68454
PER3	chr1	+	7767349	7827824	7766915	1.14	434
MIR4258	chr1	+	153214792	153214883	153213760	1.13	1032
RGS2	chr1	+	191044791	191048030	191044655	1.13	136
LOC100129196	chr1	+	30964205	30972180	30964309	1.13	104
PRPF3	chr1	+	148560551	148592328	148560550	1.12	1
BCAS2	chr1	-	114911703	114925788	114925824	1.11	36
NENF	chr1	+	210672851	210686344	210726057	1.11	53206
RAP1GAP	chr1	-	21795294	21850935	21786154	1.11	64781
FAM36A	chr1	+	243065261	243074982	243064729	1.11	532
ZSCAN20	chr1	+	33710818	33734582	33669344	1.11	41474
LOC100289178	chr1	+	68070558	68441258	68070520	1.11	38
S100A10	chr1	-	150222009	150233338	150231751	1.1	1587
MEF2D	chr1	-	154700142	154737153	154739873	1.09	2720
PSEN2	chr1	+	225124895	225150427	225069595	1.09	55300
IRF2BP2	chr1	-	232806637	232811894	232808435	1.09	3459
DMBX1	chr1	+	46745254	46752473	46758721	1.09	13467
CEP350	chr1	+	178190530	178350638	178190505	1.08	25
MIR551A	chr1	-	3467119	3467214	3438097	1.08	29117
ATP6V0B	chr1	+	44213188	44216559	44218308	1.08	5120
S100A6	chr1	-	151773699	151775341	151777579	1.07	2238
ARHGEF16	chr1	+	3361006	3387537	3219774	1.07	141232
TP73	chr1	+	3558988	3642625	3575434	1.07	16446
RAP1A	chr1	+	111963927	112057624	112083740	1.06	119813
PPIH	chr1	+	42896634	42915016	42896351	1.06	283
SLC30A1	chr1	-	209815003	209818722	209819630	1.05	908
JUN	chr1	-	59019050	59022373	58993954	1.05	28419
CNR2	chr1	-	24073046	24112404	24119212	1.04	6808
TCTEX1D4	chr1	-	45044172	45045544	45045769	1.04	225
C1orf52	chr1	-	85488224	85497943	85536396	1.04	38453
OVGP1	chr1	-	111758459	111771922	111793379	1.03	21457
NGF	chr1	-	115630059	115682380	115776422	1.03	94042
EFNA1	chr1	+	153366972	153374010	153366023	1.03	949
PINK1	chr1	+	20832534	20850591	20813010	1.03	19524
EPHX1_2	chr1	+	224079624	224099885	224072164	1.03	7460
SLC9A11	chr1	-	171736226	171838856	171714094	1.02	124762
IER5	chr1	+	179324260	179326602	179348426	1.02	24166
IRF2BP2	chr1	-	232806637	232811894	232810652	1.02	1242
C1orf100	chr1	+	242582559	242619016	242532960	1.02	49599
OSCP1	chr1	-	36656093	36688673	36688858	1.02	185
GBA_2	chr1	-	153470862	153481277	153481371	1.01	94
FAM46B	chr1	-	27204097	27211920	27209006	1.01	2914
AIM1L	chr1	-	26520936	26553208	26535942	1	17266
YPEL5	chr2	+	30223253	30236903	30222960	4.48	293
PER2	chr2	-	238817417	238861946	238862286	4.08	340
AGBL5	chr2	+	27127994	27135907	27127940	3.43	54
ROCK2	chr2	-	11239228	11402162	11428271	2.75	26109
PXDN	chr2	-	1614665	1727298	1778915	2.74	51617
SFT2D3	chr2	+	128175066	128177877	128174777	2.46	289
KDM3A	chr2	+	86521781	86573350	86521379	2.38	402
E2F6	chr2	-	11501951	11523748	11523252	2.18	496
TMEM18	chr2	-	657972	667439	627040	2.12	40399
GGCX	chr2	-	85625488	85642168	85585788	2.11	56380
NUP35	chr2	+	183697327	183734653	183697846	2.09	519
C1D	chr2	-	68122835	68143663	68238374	2.07	94711
GPR148	chr2	+	131203112	131204379	131282001	1.85	78889
WDR35	chr2	-	19973509	20053365	20053494	1.74	129
PID1	chr2	-	229596932	229844301	229980261	1.69	135960
THADA	chr2	-	43311478	43676617	43676403	1.65	214
DLX2	chr2	-	172672411	172675724	172675938	1.63	214
ATP6V1E2	chr2	-	46592489	46600600	46580933	1.61	19667
POLE4	chr2	+	75039282	75050367	75038990	1.61	292
TBC1D8	chr2	-	100990121	101134278	101103687	1.6	30591
MCFD2	chr2	-	46982512	46996511	46954505	1.58	42006
DGKD_2	chr2	+	233961538	234045482	233995743	1.53	34205
PLB1	chr2	+	28572441	28720157	28584818	1.53	12377
STK25	chr2	-	242083104	242096707	242096931	1.48	224
MIR4261	chr2	-	10250190	10250248	10343321	1.47	93073
FOSL2	chr2	+	28469282	28491020	28514071	1.45	44789
RAB10	chr2	+	26110232	26213827	26088714	1.44	21518
ABCB6	chr2	-	219782731	219791956	219792036	1.42	80
TMEM18	chr2	-	657972	667439	666656	1.37	783
ATOH8	chr2	+	85834419	85872017	85822682	1.35	11737
FAM59B_2	chr2	+	26257088	26266036	26321141	1.31	64053
MERTK	chr2	+	112372661	112503416	112449275	1.3	76614
TTC27	chr2	+	32706590	32899622	32706709	1.3	119
RPIA	chr2	+	88772290	88831567	88772480	1.27	190
PLCD4	chr2	+	219180731	219210153	219141460	1.21	39271
NR4A2	chr2	-	156889189	156897533	156897488	1.16	45
PTPN18	chr2	+	130830049	130849452	130816958	1.14	13091
SEMA4F	chr2	+	74734900	74762693	74821521	1.14	86621
IFT172	chr2	-	27520743	27566075	27566151	1.13	76
SPTBN1_2	chr2	+	54639034	54742949	54655276	1.13	16242
NTSR2	chr2	-	11715754	11727780	11727541	1.1	239
TMEM37	chr2	+	119905915	119912566	119840984	1.09	64931
FAM161A	chr2	-	61905486	61934782	61845156	1.09	89626
RAPGEF4_2	chr2	+	173394560	173625866	173266192	1.08	128368
IAH1	chr2	+	9532120	9546042	9480347	1.07	51773
GLS	chr2	+	191453791	191508260	191454964	1.06	1173
GAL3ST2	chr2	+	242364912	242392375	242362955	1.05	1957
WDR54	chr2	+	74502392	74506390	74502230	1.05	162
SNORA80B	chr2	-	10504290	10504426	10466788	1.04	37638
MIR4269	chr2	+	239892093	239892177	239909587	1.04	17494
CXCR7	chr2	+	237143118	237155733	237305529	1.03	162411
SRSF7	chr2	-	38824244	38832140	38801459	1.03	30681
SOCS5	chr2	+	46779602	46843431	46779507	1.01	95
KIAA1715	chr2	-	176498655	176575264	176575337	1	73
FAM134A	chr2	+	219751182	219758441	219751140	1	42
PSMD1	chr2	+	231629821	231745784	231629639	1	182
MCCC1	chr3	-	184215699	184300059	184300114	3.62	55
EIF5A2	chr3	-	172088897	172109120	172109278	3.25	158
LOC401109	chr3	+	197353903	197372158	197354434	3.18	531
ATP2B2	chr3	-	10340706	10522268	10477012	3.04	45256
PDHB	chr3	-	58388396	58394606	58394833	3.02	227
LOC100507582	chr3	-	4914913	4923186	4885211	2.97	37975
HSPBAP1	chr3	-	123941533	123995356	123995392	2.95	36
MFSD1	chr3	+	160002408	160030202	160002533	2.92	125
SGOL1	chr3	-	20177088	20202702	20202785	2.91	83
SLC33A1	chr3	-	157026994	157054942	157055176	2.78	234
IP6K1	chr3	-	49736731	49798631	49799175	2.67	544
FAM208A_2	chr3	-	56629199	56692175	56692478	2.62	303
HLTF	chr3	-	150230593	150287031	150287185	2.56	154
NME6	chr3	-	48310592	48317852	48317918	2.55	66
MFI2	chr3	-	198213007	198241084	198242776	2.54	1692
ZMYND10	chr3	-	50353540	50358160	50363171	2.29	5011
ABCC5	chr3	-	185120417	185218421	185206634	2.17	11787
KLHL24	chr3	+	184836104	184884998	184836084	2.1	20
UBE2E1_2	chr3	+	23826937	23908135	23962381	2.07	135444
ANKRD18DP	chr3	-	199268798	199291939	199171302	1.97	120637
CELSR3	chr3	-	48648899	48675352	48676129	1.94	777
GPR62	chr3	+	51964369	51966560	51950975	1.85	13394
ZDHHC23	chr3	+	115149437	115164517	115258312	1.83	108875
KPNA1	chr3	-	123623437	123716476	123715660	1.78	816
PPM1L	chr3	+	161956689	162271511	162070429	1.74	113740
BTLA	chr3	-	113665502	113701098	113763546	1.71	62448
ESYT3	chr3	+	139636104	139679946	139635972	1.71	132
QRICH1	chr3	-	49042145	49106508	49107031	1.71	523
HRH1_2	chr3	+	11171213	11279939	11202488	1.63	31275
C3orf75	chr3	-	47512133	47530203	47538845	1.63	8642
TFRC	chr3	-	197260551	197293358	197319909	1.6	26551
LIMD1	chr3	+	45611326	45697759	45609888	1.58	1438
MRPS22	chr3	+	140545550	140558577	140503932	1.52	41618
PHC3	chr3	-	171288061	171382231	171382258	1.52	27
TGM4	chr3	+	44891101	44931092	44878333	1.52	12768
C3orf52	chr3	+	113287871	113319734	113276703	1.51	11168
TATDN2	chr3	+	10265176	10297906	10264961	1.5	215
UBE2E1	chr3	+	23822387	23908135	23616822	1.48	205565
SUMF1	chr3	-	4377828	4483966	4483927	1.48	39
FAM116A	chr3	-	57586220	57653856	57653914	1.48	58
VILL	chr3	+	38010081	38023680	38013459	1.46	3378
ACAD9	chr3	+	130081022	130114647	130081061	1.43	39
CCDC66	chr3	+	56566223	56630888	56566254	1.42	31
HES1	chr3	+	195336624	195339095	195335645	1.41	979
TRA2B	chr3	-	187115051	187138618	187138718	1.4	100
ZIC1	chr3	+	148609870	148617196	149017528	1.39	407658
MON1A	chr3	-	49921305	49942449	49942063	1.39	386
SCHIP1_2	chr3	+	161040343	161097849	160976190	1.38	64153
CACNA2D2	chr3	-	50375234	50515896	50538630	1.37	22734
GOLIM4	chr3	-	169210347	169296111	169296993	1.35	882
LOC100505696	chr3	+	15270694	15281009	15222551	1.34	48143
TERC	chr3	-	170965091	170965542	170961124	1.32	4418
TSEN2	chr3	+	12500930	12549820	12500735	1.31	195
VEPH1	chr3	-	158460225	158700139	158699972	1.31	167
GNB4	chr3	-	180596569	180652065	180652034	1.31	31
LZTFL1	chr3	-	45840449	45858625	45858708	1.29	83
HES1	chr3	+	195336624	195339095	195271150	1.28	65474
SLC25A38	chr3	+	39399818	39413823	39400845	1.28	1027
SLC41A3_2	chr3	-	127207889	127285824	127283463	1.27	2361
ARHGEF3_3	chr3	-	56736485	57088376	57109284	1.26	20908
POC1A	chr3	-	52084288	52163746	52163939	1.24	193
SUCLG2	chr3	-	67493573	67787728	67780724	1.24	7004
DUSP7	chr3	-	52057976	52065501	52066387	1.23	886
SENP2	chr3	+	186786724	186831579	186786523	1.22	201
LOC401109	chr3	+	197353903	197372158	197375093	1.22	21190
MIR1280	chr3	+	129563697	129563791	129609770	1.21	46073
ACY1	chr3	+	51992339	51998258	51992536	1.21	197
ARHGEF3_2	chr3	-	56736485	56811035	56933179	1.2	122144
CP	chr3	-	150372979	150422522	150380737	1.19	41785
PTPN23	chr3	+	47397494	47429935	47299045	1.19	98449
PDCD6IP	chr3	+	33815066	33843760	33815040	1.17	26
SLC25A36	chr3	+	142143351	142181475	142143142	1.16	209
LOC730091	chr3	-	157947825	158017545	158017578	1.16	33
VPS8	chr3	+	186012624	186253096	186012653	1.16	29
GBE1	chr3	-	81621539	81893640	81893631	1.14	9
WDR6	chr3	+	49019640	49028390	49019731	1.13	91
HES1	chr3	+	195336624	195339095	195336581	1.12	43
NUP210	chr3	-	13332736	13436809	13435615	1.1	1194
PRRT3	chr3	-	9962225	9969078	9964086	1.1	4992
MSL2_2	chr3	-	137350449	137397378	137398179	1.09	801
LOC100505696	chr3	+	15270694	15281009	15286153	1.09	15459
ARHGEF3_2	chr3	-	56736485	56811035	56811143	1.09	108
BHLHE40	chr3	+	4996096	5001865	4995920	1.08	176
SLC6A6	chr3	+	14419109	14464697	14419858	1.07	749
RARRES1	chr3	-	159897590	159932969	159923636	1.07	9333
MIR4788	chr3	+	135639358	135639438	135629068	1.06	10290
RAP2B	chr3	+	154362718	154368953	154362406	1.06	312
XXYLT1	chr3	-	196270301	196473184	196472717	1.06	467
MAP4	chr3	-	47867183	48105773	48104144	1.06	1629
HES1	chr3	+	195336624	195339095	195338281	1.05	1657
ATP2C1_2	chr3	+	132095524	132204736	132228093	1.04	132569
C3orf78	chr3	+	52545660	52549626	52546165	1.04	505
LRRC15	chr3	-	195557270	195571761	195567044	1.03	4717
RAB7A	chr3	+	129927668	130016331	129928392	1.02	724
PDE12	chr3	+	57517020	57522808	57516790	1.02	230
TMEM44	chr3	-	195789690	195835439	195774530	1.01	60909
SLC25A38	chr3	+	39399818	39413823	39399826	1	8
ULK4	chr3	-	41263093	41978664	41978686	1	22
RFC1	chr4	-	38965463	39044396	39044420	2.62	24
SCFD2	chr4	-	53433907	53926999	53926952	2.31	47
MIR573	chr4	-	24130912	24131011	23856102	1.64	274909
MFAP3L_2	chr4	-	171144322	171184004	171185396	1.44	1392
DCUN1D4	chr4	+	52404032	52477760	52405751	1.41	1719
PGRMC2	chr4	-	129409841	129429434	129602089	1.39	172655
PGRMC2	chr4	-	129409841	129429434	129428780	1.23	654
CCRN4L	chr4	+	140156392	140186543	140156047	1.23	345
COMMD8	chr4	-	47147567	47160433	47160467	1.2	34
KIAA0232	chr4	+	6835359	6936800	6802162	1.13	33197
NUDT9	chr4	+	88562751	88599630	88562924	1.06	173
SLBP	chr4	-	1664324	1683828	1684256	1	428
RNF130	chr5	-	179315079	179431715	179431847	4.5	132
GDNF	chr5	-	37848535	37871350	37753519	4.49	117831
FAM105B	chr5	+	14717782	14752842	14717570	4.09	212
ZFR	chr5	-	32390212	32480601	32480689	3.8	88
ROPN1L	chr5	+	10494973	10518138	10538342	3.72	43369
MIR4458	chr5	+	8514037	8514112	8510599	3.53	3438
UBE2B	chr5	+	133734768	133755698	133734645	3.27	123
KIAA0947	chr5	+	5475806	5543338	5475605	2.86	201
PHF15	chr5	+	133889696	133946817	133918174	2.81	28478
ZDHHC11	chr5	-	848719	904101	965901	2.75	61800
C5orf41	chr5	+	172415960	172451939	172415916	2.64	44
C5orf51	chr5	+	41940226	41957495	41940054	2.62	172
CMBL	chr5	-	10330706	10361168	10355190	2.56	5978
JMY	chr5	+	78567680	78658794	78567657	2.44	23
RIOK2	chr5	-	96522326	96544761	96545298	2.35	537
ANKRD33B	chr5	+	10617434	10710928	10654479	2.33	37045
WDR36	chr5	+	110455768	110494099	110455777	2.31	9
APC_2	chr5	+	112101454	112209835	112101431	2.28	23
SUB1	chr5	+	32621361	32639942	32621372	2.18	11
ATP6V0E1	chr5	+	172343368	172394506	172343356	2.09	12
LOC153684	chr5	+	43077992	43081127	43078553	2	561
KIAA0947	chr5	+	5475806	5543338	5404783	2	71023
SH3TC2	chr5	-	148341905	148422930	148325813	1.95	97117
UNC5A	chr5	+	176170165	176240505	176197403	1.91	27238
ANKRD33B	chr5	+	10617434	10710928	10557374	1.89	60060
ANKH	chr5	-	14757908	14924887	14954960	1.84	30073
C5orf62	chr5	+	150137700	150156491	150118830	1.84	18870
MXD3	chr5	-	176665106	176671898	176671916	1.84	18
NADKD1	chr5	-	36228450	36277657	36278253	1.76	596
ARSI	chr5	-	149656101	149662718	149679965	1.74	17247
CDK7	chr5	+	68566377	68609013	68566342	1.73	35
OXCT1	chr5	-	41765923	41906548	41871684	1.71	34864
SLC36A1	chr5	+	150807355	150852133	150807349	1.7	6
AFF4	chr5	-	132238969	132327253	132327247	1.64	6
GNPDA1	chr5	-	141360417	141372804	141372816	1.62	12
EIF4EBP3	chr5	+	139907434	139909347	139924487	1.58	17053
LOC340113	chr5	+	32983305	32998330	32804062	1.54	179243
RNF145_2	chr5	-	158516994	158569141	158569406	1.53	265
LOC340113	chr5	+	32983305	32998330	32816648	1.48	166657
FGF18	chr5	+	170779271	170817235	170748241	1.47	31030
LOC100132356	chr5	-	43101045	43102830	43100824	1.46	2006
RGNEF	chr5	+	72957738	73273574	72897343	1.44	60395
HMGCR	chr5	+	74668748	74693682	74668609	1.44	139
CCDC125	chr5	-	68612274	68652166	68664422	1.43	12256
HSPA9	chr5	-	137918469	137939217	137939128	1.42	89
TRIO	chr5	+	14196828	14562458	14317885	1.42	121057
CAST_2	chr5	+	96064248	96136141	96064076	1.42	172
MCC	chr5	-	112385694	112658511	112566904	1.38	91607
EGFLAM_3	chr5	+	38481334	38501339	38502205	1.36	20871
CDC23	chr5	-	137551235	137576931	137542693	1.35	34238
FAM193B	chr5	-	176879395	176914154	176916826	1.3	2672
CCNB1	chr5	+	68498592	68509826	68498662	1.3	70
KIF2A	chr5	+	61637745	61718768	61637474	1.29	271
RFESD	chr5	+	95008236	95018605	95008189	1.29	47
ZDHHC11	chr5	-	848719	904101	965521	1.29	61420
C5orf27	chr5	+	95213691	95221592	95222995	1.26	9304
TRIO	chr5	+	14196828	14562458	14321600	1.25	124772
ADAMTS16	chr5	+	5193442	5373412	5179783	1.24	13659
STC2	chr5	-	172674331	172689112	172691717	1.23	2605
LYSMD3	chr5	-	89847200	89861157	89805596	1.23	55561
KIAA0947	chr5	+	5475806	5543338	5389192	1.22	86614
SLC26A2	chr5	+	149320492	149347156	149360377	1.21	39885
GPR150	chr5	+	94981735	94983040	94916511	1.21	65224
FLJ35946	chr5	-	98133221	98136688	98137061	1.2	373
PSD2	chr5	+	139155589	139204232	139231583	1.19	75994
FLJ35946	chr5	-	98133221	98136688	98136723	1.19	35
SLC6A19	chr5	+	1254709	1278230	1215193	1.18	39516
DUSP1	chr5	-	172127697	172130809	172132226	1.15	1417
DAB2	chr5	-	39407532	39461092	39460865	1.15	227
HMGCS1	chr5	-	43325249	43349352	43349484	1.15	132
FAM172A	chr5	-	92979186	93473160	93473068	1.15	92
SLC23A1	chr5	-	138730783	138746938	138737476	1.13	9462
SLC26A2	chr5	+	149320492	149347156	149320479	1.13	13
MYO10	chr5	-	16715015	16989385	16947820	1.13	41565
LOC648987	chr5	-	43050587	43054670	43053967	1.13	703
ZNF622	chr5	-	16504627	16518894	16518793	1.12	101
ABLIM3	chr5	+	148501246	148620192	148501150	1.1	96
PIK3R1_4	chr5	+	67624151	67633405	67765740	1.1	141589
C5orf34	chr5	-	43522559	43551030	43550984	1.08	46
PITX1	chr5	-	134391322	134397863	134497874	1.07	100011
MARVELD2	chr5	+	68746694	68773646	68701258	1.07	45436
LOC100132356	chr5	-	43101045	43102830	43102921	1.06	91
LOC100129716	chr5	+	90711919	90752288	90663999	1.06	47920
ANKRD33B	chr5	+	10617434	10710928	10609593	1.05	7841
FAM134B	chr5	-	16526146	16562107	16562419	1.05	312
RNF44	chr5	-	175886305	175897027	175897617	1.05	590
ANXA6_2	chr5	-	150460459	150517636	150517572	1.04	64
GOLPH3	chr5	-	32160580	32210182	32261443	1.03	51261
C5orf56	chr5	+	131774363	131839635	131753431	1.02	20932
CDH6	chr5	+	31229518	31365010	31444869	1.02	215351
FAM105A	chr5	+	14634890	14669287	14635546	1.01	656
MCCC2	chr5	+	70918870	70990286	70918871	1.01	1
LHFPL2	chr5	-	77816793	77980404	77926745	1.01	53659
TCERG1	chr5	+	145807065	145871262	145806759	1	306
IRGM	chr5	+	150206277	150208424	150206978	1	701
RWDD1	chr6	+	116999275	117021129	116999185	3.63	90
CUTA	chr6	-	33492296	33494043	33494016	2.71	27
FOXO3	chr6	+	108987718	109112664	108985860	2.3	1858
KIAA1919	chr6	+	111687174	111696954	111687172	2.14	2
ABCF1	chr6	+	30647148	30667288	30647073	2.04	75
GCLC	chr6	-	53470098	53517886	53520948	1.99	3062
C6orf192	chr6	-	133132199	133161440	133177250	1.86	15810
CAPN11	chr6	+	44234525	44260117	44160530	1.78	73995
FOXQ1	chr6	+	1257674	1259993	1232411	1.72	25263
RNF39	chr6	-	30146021	30151605	30167621	1.67	16016
NEDD9_2	chr6	-	11291516	11490567	11452865	1.53	37702
WISP3	chr6	+	112481970	112497580	112447055	1.48	34915
ZSCAN12	chr6	-	28454576	28475523	28459180	1.47	16343
HMGN3	chr6	-	79967680	80001174	80001198	1.42	24
ERVFRD-1	chr6	-	11210707	11220057	11252086	1.38	32029
FAM50B	chr6	+	3794630	3796550	3754224	1.38	40406
MIR3691	chr6	-	5093465	5093555	5206661	1.36	113106
ZNF292	chr6	+	87921987	88030125	87921966	1.36	21
NQO2	chr6	+	2945065	2964993	2947330	1.32	2265
FOXF2	chr6	+	1335067	1340831	1342308	1.3	7241
LTV1	chr6	+	144206200	144226636	144206244	1.29	44
GCLC	chr6	-	53470098	53517886	53438079	1.29	79807
TRAM2	chr6	-	52470158	52549821	52539967	1.28	9854
CDSN	chr6	-	31190843	31196231	31198916	1.26	2685
CD164	chr6	-	109794409	109810455	109810724	1.23	269
APOM_2	chr6	+	31731649	31733966	31728581	1.22	3068
RANBP9	chr6	-	13729708	13819775	13841519	1.17	21744
CD164	chr6	-	109794409	109810455	109810883	1.16	428
RPF2	chr6	+	111409983	111453487	111409973	1.15	10
VEGFA	chr6	+	43845923	43862201	43874738	1.15	28815
PIM1	chr6	+	37245899	37251182	37213027	1.14	32872
LOC285768	chr6	-	906240	1046567	1013387	1.11	33180
C6orf97	chr6	+	151856867	151984021	151815039	1.11	41828
LY86-AS1	chr6	-	6291696	6568058	6796501	1.09	228443
HIST1H4H	chr6	-	26393332	26393706	26404670	1.08	10964
PIM1	chr6	+	37245899	37251182	37178305	1.08	67594
C6orf62	chr6	-	24813068	24827382	24829817	1.07	2435
C6orf47	chr6	-	31734053	31736528	31740855	1.07	4327
RPP40	chr6	-	4940278	4949270	4949115	1.06	155
FOXQ1	chr6	+	1257674	1259993	1267159	1.05	9485
CDYL_4	chr6	+	4835224	4900777	4876992	1.05	41768
HACE1	chr6	-	105282660	105414487	105442095	1.04	27608
TRAM2	chr6	-	52470158	52549821	52487415	1.03	62406
USP49	chr6	-	41873360	41971077	41971698	1.01	621
C6orf108	chr6	-	43301344	43305189	43305229	1.01	40
PRIM2	chr6	+	57290380	57621335	57286771	1.01	3609
SNRNP48	chr6	+	7535430	7557199	7535387	1	43
SCARNA27	chr6	-	8031639	8031765	8047549	1	15784
HBP1	chr7	+	106596641	106630210	106596312	4.95	329
GET4	chr7	+	882716	902597	882552	3.36	164
INSIG1	chr7	+	154720418	154732879	154589583	2.95	130835
PNPLA8_2	chr7	-	107898101	107955841	107997469	2.8	41628
PPP1R35	chr7	-	99870847	99872030	99863805	2.79	8225
KIAA0415	chr7	+	4781787	4800552	4781746	2.67	41
ELFN1	chr7	+	1715323	1754116	1748145	2.6	32822
INSIG1	chr7	+	154720418	154732879	154721734	2.56	1316
EGFR	chr7	+	55054218	55192138	55109291	2.35	55073
LFNG	chr7	+	2518688	2534589	2484788	2.33	33900
TMEM184A	chr7	-	1548396	1562592	1562428	2.14	164
AMZ1	chr7	+	2685688	2721595	2763707	2.06	78019
SLC25A13	chr7	-	95587467	95789395	95789483	2.03	88
HIP1	chr7	-	75000554	75206219	75202120	2.01	4099
SNORA14A	chr7	+	75411036	75411170	75405362	1.96	5674
CCDC126	chr7	+	23603522	23650852	23603398	1.95	124
IGF2BP3	chr7	-	23316352	23476520	23471855	1.85	4665
INSIG1	chr7	+	154720418	154732879	154628081	1.83	92337
FAM20C	chr7	+	288051	304059	244419	1.82	43632
C7orf59	chr7	+	99584465	99589769	99584480	1.81	15
BCL7B	chr7	-	72588618	72609538	72610139	1.8	601
FLJ43663_2	chr7	-	130279458	130444102	130443463	1.79	639
GATAD1	chr7	+	91914700	91926678	91891998	1.76	22702
ZNF783	chr7	+	148590194	148613018	148590223	1.74	29
NSUN5	chr7	-	72354449	72360800	72360875	1.72	75
SH2B2	chr7	+	101715124	101748898	101704003	1.68	11121
ZNRF2	chr7	+	30290447	30373833	30290504	1.6	57
CASP2	chr7	+	142695429	142714911	142695306	1.53	123
LOC100132707	chr7	+	154351159	154369493	154492778	1.53	141619
AGFG2	chr7	+	99974769	100003779	99974445	1.49	324
RHEB	chr7	-	150794030	150847943	150848277	1.46	334
CRCP	chr7	+	65217239	65256988	65218012	1.44	773
DNAJB6	chr7	+	156822470	156871779	156890567	1.4	68097
EEPD1	chr7	+	36159360	36307677	36135425	1.38	23935
NUB1	chr7	+	150669779	150706480	150696448	1.37	26669
AHR	chr7	+	17304800	17352300	17105856	1.37	198944
DDX56	chr7	-	44571927	44580662	44580084	1.36	578
SERPINE1	chr7	+	100557098	100569267	100556498	1.35	600
CLDN4	chr7	+	72883128	72884951	72874965	1.34	8163
NDUFA4	chr7	-	10938104	10946338	10946431	1.33	93
CHST12	chr7	+	2409720	2440742	2409538	1.33	182
MAFK	chr7	+	1536893	1549205	1544236	1.3	7343
LUC7L2_3	chr7	+	138695147	138758743	138675785	1.28	19362
SNX8	chr7	-	2257930	2320625	2320838	1.28	213
AMZ1	chr7	+	2685688	2721595	2727144	1.28	41456
CPVL	chr7	-	29001771	29152678	29152696	1.28	18
CYTH3	chr7	-	6167936	6278767	6278853	1.28	86
FSCN1	chr7	+	5598961	5612813	5580469	1.27	18492
GRB10_3	chr7	-	50625253	50828653	50856808	1.25	28155
EIF2AK1	chr7	-	6028403	6065386	6001954	1.21	63432
MIR339	chr7	-	1029094	1029188	1035165	1.18	5977
HOXA5	chr7	-	27147195	27149812	27149916	1.17	104
ZNF789	chr7	+	98908450	98917884	98908327	1.17	123
COPS6	chr7	+	99524518	99527758	99537000	1.17	12482
PRKAG2_2	chr7	-	150884133	151142890	151073441	1.16	69449
ZMIZ2_2	chr7	+	44762311	44776004	44767957	1.16	5646
VGF	chr7	-	100592509	100595572	100595610	1.14	38
C7orf53	chr7	+	111908143	111918179	111909307	1.13	1164
EIF3B	chr7	+	2360999	2386903	2360220	1.13	779
C7orf42	chr7	+	66023637	66060973	66023388	1.1	249
GPR146	chr7	+	1063666	1065423	1050535	1.08	13131
PRKAG2_2	chr7	-	150884133	151142890	151064561	1.08	78329
ZFAND2A	chr7	-	1159068	1166381	1182612	1.07	16231
CCDC132	chr7	+	92699588	92743673	92699543	1.05	45
MICALL2	chr7	-	1440520	1465635	1480443	1.04	14808
GTF2IRD1	chr7	+	73506055	73654856	73530579	1.03	24524
ZNF815	chr7	+	5829316	5860592	5829234	1.02	82
VGF	chr7	-	100592509	100595572	100593081	1	2491
DNAJC2	chr7	-	102740156	102772556	102772509	1	47
HBP1	chr7	+	106596641	106630210	106597589	1	948
GET4	chr7	+	882716	902597	879740	1	2976
CCNE2	chr8	-	95961628	95976658	95977182	4.79	524
NCOA2	chr8	-	71186820	71478574	71744137	3.65	265563
FBXO32_2	chr8	-	124579307	124622674	124622717	2.89	43
GSR	chr8	-	30655119	30705028	30705152	2.49	124
SNAI2	chr8	-	49992793	49996552	49998669	2.48	2117
ERICH1	chr8	-	604199	671226	571064	2.46	100162
ZNF395	chr8	-	28259020	28299896	28314842	2.33	14946
TTC35	chr8	+	109525028	109568312	109524963	2.16	65
GPR20	chr8	-	142435768	142446547	142471989	2.13	25442
FAM49B	chr8	-	130922897	131021182	131021754	1.96	572
ANK1_2	chr8	-	41629900	41774297	41805197	1.89	30900
HAS2	chr8	-	122694451	122722811	122805771	1.87	82960
ZBTB10	chr8	+	81561002	81597165	81560333	1.75	669
TRIB1	chr8	+	126511744	126519826	126628622	1.74	116878
PLEKHF2	chr8	+	96215124	96238089	96214959	1.67	165
DENND3	chr8	+	142207901	142275082	142233539	1.65	25638
AZIN1	chr8	-	103907711	103945573	103889014	1.58	56559
TRIB1	chr8	+	126511744	126519826	126467738	1.56	44006
ATP6V1C1	chr8	+	104102423	104154461	104102450	1.54	27
BNIP3L	chr8	+	26296439	26326561	26296392	1.47	47
EIF2C2	chr8	-	141610445	141714828	141544319	1.42	170509
PSCA_2	chr8	+	143758875	143761147	143754680	1.39	4195
PSCA_2	chr8	+	143758875	143761147	143760407	1.34	1532
PSCA_2	chr8	+	143758875	143761147	143755796	1.31	3079
LOC100128126	chr8	+	74494862	74516307	74431335	1.31	63527
PLEKHA2	chr8	+	38877909	38950587	38902664	1.3	24755
MIR1204	chr8	+	128877389	128877456	128941383	1.26	63994
RIMS2	chr8	+	104582151	105335832	104496721	1.25	85430
PLEC_5	chr8	-	145061308	145097032	145095935	1.25	1097
ANK1	chr8	-	41629900	41641961	41689732	1.25	47771
HR	chr8	-	22027876	22044510	22043630	1.22	880
DERL1	chr8	-	124094748	124123829	124123044	1.21	785
EPPK1	chr8	-	145011899	145019422	145023157	1.2	3735
C8orf75	chr8	-	29634693	29661544	29665921	1.2	4377
RGS20_2	chr8	+	54955994	55034417	55020291	1.2	64297
ADHFE1	chr8	+	67507271	67543598	67503948	1.19	3323
UTP23	chr8	+	117847922	117856102	117848315	1.17	393
MIR30D	chr8	-	135886300	135886370	135913917	1.17	27547
C8orf75	chr8	-	29634693	29661544	29650955	1.15	10589
ATP6V1H	chr8	-	54790667	54918100	54918420	1.15	320
ERI1	chr8	+	8897723	8928259	8897665	1.15	58
ZNF395	chr8	-	28259020	28299896	28265507	1.12	34389
OXR1	chr8	+	107351581	107834097	107141969	1.11	209612
NUDCD1	chr8	-	110322323	110411338	110415614	1.11	4276
WISP1	chr8	+	134272463	134313114	134298204	1.11	25741
DENND3	chr8	+	142207901	142275082	142231741	1.11	23840
NDRG1	chr8	-	134318595	134378729	134378672	1.09	57
ADCK5	chr8	+	145568538	145589261	145568274	1.08	264
LAPTM4B	chr8	+	98856984	98934006	98857872	1.08	888
PLEC	chr8	-	145061308	145085746	145082702	1.07	3044
TCEA1	chr8	-	55041668	55097561	55097577	1.07	16
SLC39A14	chr8	+	22280706	22336194	22297223	1.06	16517
FER1L6-AS1	chr8	-	125065558	125122204	125281667	1.05	159463
MIR4287	chr8	-	27799474	27799552	27805404	1.04	5852
ESCO2	chr8	+	27687976	27718343	27687812	1.02	164
LOC100507156	chr8	+	23249665	23279583	23257278	1	7613
NR6A1	chr9	-	126324523	126573397	126573756	4.35	359
PNPLA7	chr9	-	139474225	139564807	139564731	3.74	76
MAPKAP1	chr9	-	127239493	127509334	127548409	3.53	39075
LOC100506710	chr9	+	37069892	37080398	37069522	3.35	370
OLFM1	chr9	+	137106909	137152851	137158318	3.26	51409
ZCCHC7	chr9	+	37110468	37348145	37110120	3	348
SPTAN1	chr9	+	130354657	130435765	130360807	2.63	6150
RALGDS	chr9	-	134962927	134986382	134999094	2.57	12712
SLC2A8	chr9	+	129199285	129209986	129198860	2.55	425
CNTRL	chr9	+	122890394	122979707	122876950	2.5	13444
MIR4669	chr9	+	136411077	136411139	136392779	2.5	18298
MIR4669	chr9	+	136411077	136411139	136439223	2.18	28146
WDR38	chr9	+	126655575	126659981	126620917	2.16	34658
LCN12	chr9	+	138966588	138969770	138964408	2.14	2180
EXOSC2	chr9	+	132558978	132570273	132559118	2.07	140
NCS1	chr9	+	131974677	132039404	131920308	2.03	54369
FCN2	chr9	+	136912478	136919187	136928318	1.93	15840
PRRC2B	chr9	+	133295297	133365396	133226697	1.9	68600
EDF1	chr9	-	138876391	138880559	138896936	1.9	16377
SARDH_2	chr9	-	135518504	135594898	135710974	1.87	116076
STOM	chr9	-	123141173	123172366	123171975	1.85	391
PHYHD1_2	chr9	+	130724382	130744141	130749732	1.83	25350
PPAPDC3	chr9	+	133154901	133174470	133170403	1.78	15502
DNLZ	chr9	-	138376172	138378062	138378205	1.77	143
ATP6V1G1	chr9	+	116389814	116400973	116389835	1.72	21
DOLPP1	chr9	+	130883203	130892538	130913319	1.71	30116
KLF9	chr9	-	72189332	72219393	72218839	1.71	554
ZNF510	chr9	-	98557967	98580149	98580255	1.69	106
NOL6	chr9	-	33451350	33463941	33463901	1.66	40
TOR1A	chr9	-	131615041	131626262	131626366	1.59	104
RALGDS	chr9	-	134962927	134986382	134979931	1.58	6451
PHF19	chr9	-	122657751	122679427	122645187	1.57	34240
FAM214B	chr9	-	35094117	35105893	35106378	1.56	485
MIR4669	chr9	+	136411077	136411139	136488324	1.55	77247
FAM73B	chr9	+	130839073	130874172	130838630	1.53	443
SIT1	chr9	-	35639296	35640947	35647928	1.53	6981
UAP1L1	chr9	+	139091773	139098811	139101173	1.52	9400
BARHL1	chr9	+	134447813	134455461	134535068	1.48	87255
MIRLET7D	chr9	+	95980936	95981023	95968047	1.46	12889
RC3H2	chr9	-	124651552	124707383	124707649	1.43	266
KLF9	chr9	-	72189332	72219393	72223139	1.43	3746
STXBP1	chr9	+	129414306	129494816	129410643	1.39	3663
PPP1R26	chr9	+	137511468	137520560	137531556	1.37	20088
NELF	chr9	-	139461843	139473607	139496692	1.36	23085
PRRC2B	chr9	+	133295297	133365396	133238597	1.35	56700
TGFBR1	chr9	+	100907232	100956294	101024232	1.34	117000
DFNB31	chr9	-	116204180	116305316	116287181	1.34	18135
MIR4673	chr9	-	138533840	138533899	138582359	1.34	48460
KIAA1984	chr9	+	138810610	138822014	138814335	1.34	3725
CDK20	chr9	-	89771178	89779515	89779526	1.33	11
NCS1	chr9	+	131974677	132039404	131921400	1.32	53277
LOC100506190	chr9	+	131290759	131315786	131208559	1.31	82200
TJP2_2	chr9	+	70978790	71054482	70985573	1.31	6783
METTL11A	chr9	+	131428255	131437700	131428527	1.3	272
LOC100289019	chr9	-	129913270	129920834	129930438	1.29	9604
MIR4673	chr9	-	138533840	138533899	138561187	1.28	27288
PTGES	chr9	-	131540435	131555165	131564842	1.26	9677
PTGES	chr9	-	131540435	131555165	131576031	1.24	20866
MEGF9	chr9	-	122403016	122516586	122516692	1.21	106
HSPA5	chr9	-	127036947	127043487	127042846	1.21	641
CAMSAP1	chr9	-	137840153	137938826	137958557	1.21	19731
RUSC2_2	chr9	+	35528628	35551895	35508365	1.21	20263
C9orf156	chr9	-	99706592	99724673	99724354	1.2	319
SNAPC4	chr9	-	138389849	138412710	138424295	1.19	11585
GLDC	chr9	-	6522463	6635692	6671309	1.19	35617
KIF27	chr9	-	85641434	85726162	85725740	1.19	422
IARS	chr9	-	94012445	94095793	94128071	1.19	32278
PRRC2B	chr9	+	133295297	133365396	133258445	1.18	36852
GSN_2	chr9	+	123101899	123134941	123128437	1.17	26538
MIR4669	chr9	+	136411077	136411139	136445670	1.17	34593
LOC401557	chr9	+	137213275	137218973	137169450	1.17	43825
LOC100506599	chr9	-	137494385	137503916	137495108	1.17	8808
COL5A1	chr9	+	136673472	136876509	136676503	1.15	3031
LOC100129316	chr9	-	92865396	92877235	92999511	1.15	122276
VAV2	chr9	-	135616836	135847267	135827024	1.13	20243
LHX2	chr9	+	125813709	125835263	125813656	1.12	53
UAP1L1	chr9	+	139091773	139098811	139100234	1.11	8461
RANBP6	chr9	-	6001018	6005640	5997127	1.11	8513
C9orf3	chr9	+	96528771	96735776	96528787	1.11	16
FAM129B	chr9	-	129307438	129371176	129358352	1.1	12824
FAM102A_2	chr9	-	129742681	129782633	129771008	1.1	11625
LOC401557	chr9	+	137213275	137218973	137162320	1.09	50955
KDM4C_2	chr9	+	6747640	7067264	6747956	1.09	316
C9orf167	chr9	+	139292100	139296914	139283787	1.08	8313
MIR4669	chr9	+	136411077	136411139	136397979	1.06	13098
FOXE1	chr9	+	99655357	99658818	99679605	1.06	24248
PTGES	chr9	-	131540435	131555165	131554958	1.05	207
GLE1	chr9	+	130306791	130341977	130306750	1.04	41
LOC401557	chr9	+	137213275	137218973	137184451	1.04	28824
FCN2	chr9	+	136912478	136919187	136810995	1.03	101483
ZBTB43	chr9	+	128607105	128640308	128593612	1	13493
AGAP11	chr10	+	88720477	88759940	88721190	4.47	713
CNNM2	chr10	+	104668064	104677365	104667828	2.86	236
RRP12	chr10	-	99106447	99151117	99151039	2.78	78
SUPV3L1	chr10	+	70609998	70638855	70609688	2.76	310
MARCH8_2	chr10	-	45272822	45410360	45410350	2.52	10
C10orf88	chr10	-	124680408	124703909	124703976	2.46	67
SMC3	chr10	+	112317438	112354382	112317072	2.09	366
VDAC2	chr10	+	76639917	76661212	76640459	1.91	542
GRID1	chr10	-	87349291	88116230	88095869	1.76	20361
C10orf26	chr10	+	104493716	104566011	104464274	1.73	29442
ZFYVE27	chr10	+	99486867	99510654	99486679	1.73	188
FAM208B	chr10	+	5766806	5845709	5766524	1.72	282
DUSP5	chr10	+	112247614	112261292	112167206	1.69	80408
CISD1	chr10	+	59698867	59719025	59698862	1.66	5
ITGB1_2	chr10	-	33229251	33286828	33309608	1.63	22780
C10orf46	chr10	-	120430483	120504748	120504730	1.6	18
FAM24A	chr10	+	124660206	124662617	124629035	1.56	31171
ERCC6	chr10	-	50334496	50417153	50417210	1.49	57
DNAJC12	chr10	-	69226432	69267943	69314278	1.49	46335
SEC23IP	chr10	+	121642074	121694160	121642048	1.44	26
PGAM1	chr10	+	99176016	99183188	99247635	1.35	71619
NEURL	chr10	+	105243724	105342299	105334836	1.32	91112
MIR4680	chr10	+	112647832	112647906	112552572	1.28	95260
IPMK	chr10	-	59621283	59697700	59697960	1.28	260
DNAJB12	chr10	-	73762593	73784913	73746952	1.27	37961
BAG3	chr10	+	121400871	121427319	121417505	1.22	16634
TACC2_2	chr10	+	123913094	124004047	123863288	1.22	49806
ZNF503-AS2_2	chr10	+	76833519	76838746	76832182	1.21	1337
CUEDC2	chr10	-	104172991	104182413	104172635	1.2	9778
PPP1R3C	chr10	-	93378176	93382838	93382946	1.2	108
LOC338588	chr10	+	4688347	4694606	4695502	1.19	7155
GRK5	chr10	+	120957186	121205121	121020733	1.15	63547
TIAL1	chr10	-	121322967	121346531	121346802	1.15	271
PPYR1	chr10	+	46503539	46508326	46465395	1.13	38144
LOC283050	chr10	-	80373088	80497211	80403027	1.12	94184
LINC00263	chr10	+	102123322	102138101	102114857	1.11	8465
ARID5B	chr10	+	63331018	63526713	63260901	1.11	70117
NSMCE4A	chr10	-	123706592	123724733	123724045	1.1	688
LOXL4	chr10	-	99997432	100017997	100064462	1.09	46465
MIR202	chr10	-	134911005	134911115	134906605	1.08	4510
VPS26A	chr10	+	70553913	70602622	70553937	1.08	24
CTNNA3_2	chr10	-	67349730	69125955	69193861	1.07	67906
MXI1_2	chr10	+	111959978	112037113	111960977	1.06	999
NRBF2	chr10	+	64563012	64584792	64562912	1.05	100
DOCK1	chr10	+	128584012	129140770	128701110	1.02	117098
CNNM2	chr10	+	104668064	104677365	104667345	1.01	719
DNAJB12	chr10	-	73762593	73784913	73749869	1.01	35044
PGAM1	chr10	+	99176016	99183188	99248224	1.01	72208
PRTFDC1	chr10	-	25177559	25281539	25345552	1	64013
HKDC1	chr10	+	70650064	70697321	70662239	1	12175
PLAC9	chr10	+	81882237	81894764	81908504	1	26267
CRY2	chr11	+	45825244	45861372	45825412	8.75	168
AIP	chr11	+	67007080	67015155	67007403	6.39	323
PC_2	chr11	-	66372572	66482423	66482805	4.46	382
SYT7	chr11	-	61037763	61104920	61091427	4.43	13493
B3GAT3	chr11	-	62139343	62146223	62146313	4.13	90
KAT5	chr11	+	65236048	65243653	65236068	3.9	20
USP2	chr11	-	118731134	118740102	118757725	3.86	17623
NPAS4	chr11	+	65945050	65950753	65945828	3.72	778
MALAT1	chr11	+	65021808	65030515	65011846	3.12	9962
PSMC3	chr11	-	47396895	47404600	47405055	3.06	455
DAGLA	chr11	+	61204480	61271050	61224140	3.01	19660
DKK3	chr11	-	11941118	11986762	12022245	2.87	35483
RAD9A	chr11	+	66915998	66922459	66915933	2.73	65
ATL3	chr11	-	63153012	63195659	63195636	2.62	23
CHKA	chr11	-	67576901	67645434	67671256	2.57	25822
STIP1	chr11	+	63710162	63728596	63705771	2.52	4391
TIRAP	chr11	+	125658191	125668281	125586823	2.36	71368
TMEM134	chr11	-	66988394	66993307	66988281	2.34	5026
C11orf82	chr11	+	82290384	82323347	82290433	2.32	49
LINC00294	chr11	+	33054271	33057576	33139832	2.18	85561
ATG2A	chr11	-	64418579	64441298	64440470	2.18	828
FAM111A_2	chr11	+	58668827	58679087	58668844	2.16	17
PC_2	chr11	-	66372572	66482423	66459062	2.14	23361
OR9Q1	chr11	+	57547928	57705614	57427971	2.09	119957
RPS13	chr11	-	17052514	17055796	17056040	2.01	244
TMEM109	chr11	+	60437946	60447491	60438271	1.97	325
C11orf84	chr11	+	63337498	63351766	63327171	1.96	10327
NEAT1	chr11	+	64946844	64950579	64942899	1.93	3945
RHOD	chr11	+	66580864	66596064	66579230	1.87	1634
C11orf9	chr11	+	61276696	61312565	61257609	1.85	19087
PPFIBP2	chr11	+	7491576	7631567	7551672	1.84	60096
FTH1	chr11	-	61488332	61491708	61549780	1.82	58072
PTPRJ	chr11	+	47958685	48110842	47896189	1.8	62496
PTPRJ	chr11	+	47958685	48110842	47902634	1.8	56051
CTSF	chr11	-	66087510	66092623	66092713	1.8	90
DEPDC7	chr11	+	32993985	33011704	32993956	1.79	29
TRIM44	chr11	+	35640928	35787506	35641301	1.77	373
COMMD9	chr11	-	36250417	36267575	36267563	1.72	12
STARD10	chr11	-	72143421	72182398	72182365	1.62	33
LAMTOR1	chr11	-	71485985	71492081	71492141	1.61	60
SLC22A18	chr11	+	2877526	2903052	2876746	1.58	780
MIR3654	chr11	-	62084210	62084354	62080721	1.58	3633
RIN1	chr11	-	65856117	65860576	65852179	1.58	8397
UVRAG	chr11	+	75203859	75532930	75203522	1.58	337
MICAL2	chr11	+	12088713	12241907	12088587	1.57	126
CAPRIN1	chr11	+	34029805	34077183	34029680	1.57	125
C11orf84	chr11	+	63337498	63351766	63328506	1.57	8992
LMO2_2	chr11	-	33836698	33870412	33890984	1.52	20572
TBCEL	chr11	+	120400012	120465564	120399995	1.51	17
ARFGAP2	chr11	-	47142424	47155252	47167730	1.51	12478
CPT1A	chr11	-	68278663	68365975	68381796	1.51	15821
TTC9C	chr11	+	62252527	62262684	62251585	1.5	942
SAA1	chr11	+	18244383	18248099	18300659	1.48	56276
TAF6L	chr11	+	62295350	62311389	62295351	1.48	1
LRFN4	chr11	+	66381451	66384522	66380650	1.48	801
ABTB2	chr11	-	34129109	34336131	34229387	1.47	106744
UNC93B1	chr11	-	67515150	67528169	67528213	1.47	44
TPP1	chr11	-	6590572	6597268	6597256	1.45	12
MRPL11	chr11	-	65959125	65962886	65963042	1.44	156
WEE1	chr11	+	9551803	9567889	9544341	1.44	7462
REXO2	chr11	+	113815317	113826210	113815288	1.42	29
CTTN	chr11	+	69922259	69960338	69923700	1.42	1441
INSC_2	chr11	+	15093059	15225330	15686350	1.41	593291
UCP2	chr11	-	73363363	73371537	73372265	1.41	728
MALAT1	chr11	+	65021808	65030515	65013555	1.4	8253
MALAT1	chr11	+	65021808	65030515	65001609	1.37	20199
DHCR7	chr11	-	70823104	70837125	70837379	1.36	254
LOC643037	chr11	+	93885342	93904937	93866234	1.36	19108
WEE1_2	chr11	+	9552809	9567889	9592522	1.36	39713
HINFP	chr11	+	118497442	118510975	118497285	1.35	157
ADM	chr11	+	10283217	10285499	10285714	1.34	2497
RIN1	chr11	-	65856117	65860576	65860685	1.34	109
RHOD	chr11	+	66580864	66596064	66602883	1.33	22019
ALG8	chr11	-	77489635	77528347	77528414	1.33	67
C11orf75	chr11	-	92851286	92916194	92943734	1.33	27540
MADD	chr11	+	47247502	47308158	47247473	1.31	29
KDM2A_2	chr11	+	66764081	66782126	66765312	1.3	1231
BRMS1	chr11	-	65861379	65869158	65869208	1.27	50
MTCH2	chr11	-	47595433	47620782	47620643	1.26	139
MALAT1	chr11	+	65021808	65030515	65015968	1.26	5840
FJX1	chr11	+	35596310	35598997	35597448	1.25	1138
SRSF8	chr11	+	94439703	94444036	94441602	1.23	1899
UVRAG	chr11	+	75203859	75532930	75157114	1.22	46745
CYB5R2	chr11	-	7642901	7651397	7582438	1.22	68959
ALDH3B1_2	chr11	+	67534365	67553319	67541079	1.21	6714
SORL1	chr11	+	120828121	121009681	120971765	1.2	143644
DBX1	chr11	-	20134335	20138446	20090754	1.2	47692
C11orf86	chr11	+	66499329	66501055	66530751	1.18	31422
EIF4G2_2	chr11	-	10775168	10787158	10887812	1.17	100654
RHOD	chr11	+	66580864	66596064	66602616	1.16	21752
ATL3	chr11	-	63153012	63195659	63195836	1.15	177
VPS11	chr11	+	118443702	118457898	118443633	1.14	69
TRIM3	chr11	-	6426418	6451790	6459240	1.13	7450
PITPNM1	chr11	-	67015814	67029419	67030223	1.13	804
CDK2AP2	chr11	-	67030543	67032678	67032210	1.11	468
SLCO2B1	chr11	+	74539679	74595093	74531923	1.11	7756
NARS2	chr11	-	77824654	77963557	77963459	1.11	98
ART5	chr11	-	3616311	3620061	3620468	1.1	407
CCDC88B	chr11	+	63864265	63881582	63859381	1.1	4884
RHOG	chr11	-	3804783	3818789	3819630	1.09	841
PC_2	chr11	-	66372572	66482423	66474324	1.09	8099
FNBP4	chr11	-	47694644	47745569	47746586	1.08	1017
C11orf24	chr11	-	67785378	67796045	67781756	1.08	14289
WEE1	chr11	+	9551803	9567889	9551065	1.08	738
TIMM10	chr11	-	57052511	57054808	57054818	1.07	10
AHNAK	chr11	-	61957591	62070908	62032753	1.07	38155
CCDC85B	chr11	+	65414450	65415682	65414573	1.07	123
ACAT1	chr11	+	107497467	107524101	107497872	1.05	405
EIF3F	chr11	+	7965442	7974294	7965385	1.05	57
KIAA1731	chr11	+	93034463	93103170	93034413	1.04	50
CD44	chr11	+	35116992	35201443	35060645	1.03	56347
PAMR1	chr11	-	35409951	35503752	35528043	1.02	24291
LRRC56	chr11	+	527521	544916	527369	1.02	152
STIP1	chr11	+	63710162	63728596	63709569	1.02	593
SPTBN2	chr11	-	66209295	66245446	66233972	1.02	11474
TEAD1	chr11	+	12652544	12922860	12724825	1.01	72281
CCDC34	chr11	-	27316636	27341371	27341340	1.01	31
FRMD8	chr11	+	64910616	64937571	64910462	1.01	154
DPP3	chr11	+	66004455	66033706	66004207	1.01	248
PPP2R1B	chr11	-	111102841	111142379	111107328	1	35051
MIR3162	chr11	-	59119125	59119207	59085152	1	34055
PLA2G1B	chr12	-	119244296	119249975	119239970	6.05	10005
CDK4	chr12	-	56427776	56432497	56432565	4.61	68
BHLHE41	chr12	-	26164225	26169270	26158713	3.39	10557
C12orf34	chr12	+	108636569	108692695	108635858	3.23	711
UTP20	chr12	+	100198035	100304528	100198048	2.9	13
COPS7A	chr12	+	6703410	6711302	6703711	2.82	301
AEBP2	chr12	+	19483874	19566440	19483496	2.79	378
UBC	chr12	-	123962144	123965540	123955410	2.76	10130
HOXC13	chr12	+	52618842	52626595	52618705	2.71	137
ALKBH2	chr12	-	108010375	108015676	108020224	2.67	4548
DHX37	chr12	-	123997322	124039620	124039557	2.48	63
TBC1D15	chr12	+	70519753	70606896	70519784	2.41	31
RHEBL1	chr12	-	47744734	47750042	47750044	2.39	2
CCNT1	chr12	-	47368507	47397048	47396958	2.35	90
HSPB8	chr12	+	118100977	118116934	118103120	2.27	2143
FMNL3	chr12	-	48317990	48387464	48387742	2.15	278
CRY1	chr12	-	105909271	106011728	106011575	2.12	153
C12orf62	chr12	+	48792166	48800501	48792224	2.08	58
ALKBH2	chr12	-	108010375	108015676	108015648	2	28
TMEM194A	chr12	-	55735692	55758841	55758973	2	132
ABCB9	chr12	-	121971450	122017009	121997420	1.96	19589
APOLD1_2	chr12	+	12829807	12835666	12831242	1.89	1435
VPS33A	chr12	-	121282046	121317021	121316985	1.87	36
CRY1	chr12	-	105909271	106011728	106011795	1.81	67
ARPC3	chr12	-	109357088	109372541	109424490	1.79	51949
NAA25	chr12	-	110948875	111031018	110935478	1.73	95540
KRT80	chr12	-	50849046	50872051	50883237	1.63	11186
GNS	chr12	-	63393488	63439493	63439495	1.63	2
FBXW8	chr12	+	115833143	115953336	115833022	1.62	121
RBM19	chr12	-	112738925	112888559	112888520	1.6	39
CNPY2	chr12	-	54990479	54996395	54996217	1.59	178
TBK1	chr12	+	63132106	63182166	63132121	1.56	15
DDX47	chr12	+	12857546	12874182	12847578	1.54	9968
PIP4K2C	chr12	+	56271208	56283478	56271201	1.54	7
NR4A1	chr12	+	50702882	50739558	50706121	1.53	3239
SP1	chr12	+	52060245	52096493	52051494	1.53	8751
TM7SF3	chr12	-	27015772	27058606	27058503	1.5	103
C12orf39	chr12	+	21570522	21575477	21545927	1.49	24595
C12orf34	chr12	+	108636569	108692695	108495410	1.48	141159
ULK1	chr12	+	130945231	130973660	130946672	1.43	1441
KIAA1033	chr12	+	104025621	104087036	104025657	1.42	36
ZC3H10	chr12	+	54798296	54802545	54798150	1.39	146
LOC283332	chr12	-	48588931	48591913	48590157	1.38	1756
ZNF84	chr12	+	132123950	132149958	132124028	1.36	78
CCDC91	chr12	+	28301399	28594366	28234592	1.3	66807
M6PR	chr12	-	8984223	8993624	8993533	1.29	91
NUAK1	chr12	-	104981254	105057941	105030179	1.27	27762
COL2A1	chr12	-	46653014	46684552	46681195	1.26	3357
MORN3	chr12	-	120573675	120591943	120609350	1.25	17407
SSH1_2	chr12	-	107709823	107745456	107756414	1.24	10958
HPD	chr12	-	120761815	120781152	120810924	1.24	29772
SPPL3	chr12	-	119684695	119826538	119826611	1.2	73
MLXIP	chr12	+	121001034	121194920	120986571	1.2	14463
SCARB1	chr12	-	123828126	123914472	123913582	1.2	890
TMEM19	chr12	+	70366144	70384106	70366176	1.2	32
FBRSL1	chr12	+	131577229	131671846	131611397	1.19	34168
EIF4B	chr12	+	51686328	51722260	51687259	1.17	931
TDG	chr12	+	102883722	102906786	102883706	1.16	16
SDSL	chr12	+	112344598	112360464	112338424	1.16	6174
CD27	chr12	+	6424311	6431145	6410153	1.16	14158
NAB2	chr12	+	55768943	55775526	55768685	1.13	258
SLC48A1	chr12	+	46453233	46462803	46439236	1.12	13997
PWP1	chr12	+	106603719	106630387	106603552	1.1	167
CCDC42B	chr12	+	112072045	112081464	112107804	1.1	35759
HRK	chr12	-	115783409	115803615	115660411	1.1	143204
FAIM2	chr12	-	48546945	48584027	48554827	1.1	29200
MLXIP	chr12	+	121001034	121194920	121000710	1.09	324
WNT10B	chr12	-	47645389	47651908	47651471	1.09	437
LEMD3	chr12	+	63849617	63928408	63849496	1.09	121
GAS2L3	chr12	+	99491619	99542816	99491498	1.09	121
SLC16A7	chr12	+	58369392	58461675	57600683	1.06	768709
GABARAPL1	chr12	+	10256755	10266991	10256239	1.04	516
RHOF	chr12	-	120700042	120715977	120716674	1.03	697
SLC35E3	chr12	+	67426202	67446120	67426175	1.03	27
C12orf29	chr12	+	86953398	86968068	87217830	1.03	264432
PARPBP	chr12	+	101038085	101115428	101038146	1.02	61
IFT81	chr12	+	109046522	109090633	109046276	1.02	246
MIR1293	chr12	-	48914191	48914262	48914632	1.02	370
NUAK1	chr12	-	104981254	105057941	104992937	1.01	65004
PLA2G1B	chr12	-	119244296	119249975	119247779	1.01	2196
ITGA7_2	chr12	-	54364620	54392356	54396090	1.01	3734
HCFC2	chr12	+	102982365	103024433	102982348	1	17
RHOF	chr12	-	120700042	120715977	120719520	1	3543
GPR180	chr13	+	94052104	94084900	94051855	1.61	249
LINC00426	chr13	-	29812406	29846036	29867755	1.43	21719
LINC00346	chr13	-	110314334	110320656	110320557	1.4	99
LAMP1	chr13	+	112999469	113025742	112999451	1.33	18
LATS2	chr13	-	20445175	20533722	20533727	1.11	5
GTF2F2	chr13	+	44592630	44756239	44461631	1.1	130999
C1QTNF9B	chr13	-	23363427	23369125	23361537	1.08	7588
NEK3	chr13	-	51604779	51631671	51631850	1.01	179
KIAA0125	chr14	+	105454882	105469547	105338757	4.19	116125
TMEM55B	chr14	-	19995851	19999477	19999686	3.58	209
CHGA	chr14	+	92459197	92471393	92482635	3.53	23438
TMEM55B	chr14	-	19995851	19999477	19993131	2.7	6346
HIF1A	chr14	+	61231871	61284730	61231761	2.69	110
GOLGA5	chr14	+	92330402	92376057	92330347	2.47	55
FOS	chr14	+	74815233	74818690	74795547	2.42	19686
NUDT14	chr14	-	104710320	104718705	104734821	2.29	16116
KIAA1737	chr14	+	76634330	76653383	76634299	2.11	31
DYNC1H1	chr14	+	101500617	101586888	101484360	2.07	16257
NUDT14	chr14	-	104710320	104718705	104742097	2.02	23392
RPS6KA5	chr14	-	90406922	90596746	90597212	1.83	466
ITPK1-AS1	chr14	+	92603549	92608231	92572574	1.83	30975
FITM1	chr14	+	23670514	23671898	23654023	1.74	16491
C14orf28	chr14	+	44436256	44446210	44501119	1.7	64863
GPR135	chr14	-	58999992	59001812	59020583	1.64	18771
COX8C	chr14	+	92883289	92884453	92869267	1.62	14022
MAX	chr14	-	64542644	64638980	64639035	1.59	55
LINC00520	chr14	-	55317605	55333145	55418512	1.53	85367
SLC25A47	chr14	+	99859431	99866468	99942750	1.47	83319
ABHD4	chr14	+	22136986	22151105	22153083	1.45	16097
MBIP	chr14	-	35837514	35859633	35913089	1.42	53456
MTHFD1	chr14	+	63924511	63996478	63924815	1.39	304
ERO1L	chr14	-	52178354	52232169	52089098	1.35	143071
GNPNAT1	chr14	-	52311660	52328136	52327750	1.35	386
PCNX	chr14	+	70443874	70651852	70679874	1.35	236000
OR6S1	chr14	-	20178694	20179690	20151730	1.33	27960
WDR89	chr14	-	63133509	63177878	63178170	1.33	292
NGB	chr14	-	76801586	76807408	76850404	1.32	42996
LGALS3	chr14	+	54665687	54681901	54644476	1.3	21211
DCAF4	chr14	+	72462792	72496110	72463124	1.3	332
ZFYVE26	chr14	-	67282989	67353059	67353161	1.25	102
LOC731223	chr14	+	74830859	74832864	74835709	1.16	4850
CHMP4A	chr14	-	23748626	23752876	23752605	1.15	271
JDP2_2	chr14	+	74968589	75009157	74989808	1.15	21219
CCDC85C	chr14	-	99047355	99140480	99139724	1.14	756
ZFP36L1	chr14	-	68324124	68330384	68114539	1.13	215845
ATXN3	chr14	-	91594648	91642718	91642851	1.09	133
REM2	chr14	+	22422271	22426729	22425761	1.08	3490
MGC23270	chr14	+	104358582	104361100	104352726	1.06	5856
GTF2A1	chr14	-	80716146	80757047	80757551	1.03	504
DICER1	chr14	-	94622317	94669593	94583451	1.03	86142
IRF2BPL	chr14	-	76560638	76564787	76595862	1.02	31075
PLEKHG3	chr14	+	64240945	64280813	64292355	1.01	51410
SOS2	chr14	-	49653595	49767849	49848951	1	81102
ACTR10	chr14	+	57736585	57772106	57736471	1	114
SCAPER_2	chr15	-	74427581	74963272	74984886	4.3	21614
ZSCAN2	chr15	+	82945252	82951120	82944726	4.23	526
DAPK2	chr15	-	61986287	62125574	62084001	3.07	41573
CLK3	chr15	+	72687765	72709595	72677816	2.7	9949
SNAP23	chr15	+	40574795	40612551	40575039	2.69	244
SNX33	chr15	+	73728402	73738023	73746241	2.55	17839
C2CD4A	chr15	+	60146467	60150408	60192571	2.5	46104
MFAP1	chr15	-	41884024	41904243	41904302	2.43	59
MGA	chr15	+	39739901	39849433	39700957	2.42	38944
SMAD6_2	chr15	+	64787983	64861391	64842740	2.4	54757
CLN6	chr15	-	66286383	66309134	66309529	2.39	395
SMAD3	chr15	+	65145248	65274587	65129274	2.09	15974
MGA	chr15	+	39739901	39849433	39740259	2.05	358
MIR1282	chr15	-	41873148	41873249	41871573	2.05	1676
TMEM202	chr15	+	70477721	70487762	70455427	2.01	22294
NPTN	chr15	-	71639396	71712806	71712931	2	125
TLE3	chr15	-	68127596	68177310	68177293	1.97	17
IGF1R	chr15	+	97010283	97325282	97011376	1.97	1093
OIP5-AS1	chr15	+	39363492	39379087	39310281	1.92	53211
GOLGA8A_2	chr15	-	32458561	32516959	32517386	1.91	427
HERC1	chr15	-	61687869	61913200	61949985	1.86	36785
C15orf57	chr15	-	38632589	38644544	38644690	1.81	146
NEDD4_2	chr15	-	53906413	54073127	54120133	1.8	47006
PARP6	chr15	-	70320575	70350682	70352100	1.78	1418
MGA	chr15	+	39739901	39849433	39741421	1.74	1520
FAM103A1	chr15	+	81445958	81450813	81445629	1.73	329
FAM214A	chr15	-	50660809	50758112	50758932	1.71	820
ISG20	chr15	+	86983042	86999883	86983138	1.7	96
MGA	chr15	+	39739901	39849433	39701477	1.65	38424
RCCD1	chr15	+	89299109	89307359	89299088	1.65	21
GCHFR	chr15	+	38843576	38847203	38842991	1.61	585
TYRO3P	chr15	-	74338684	74339548	74257178	1.61	82370
BMF	chr15	-	38167382	38185579	38183005	1.58	2574
INO80	chr15	-	39058370	39195632	39195178	1.57	454
GALK2_2	chr15	+	47249713	47409294	47249593	1.56	120
SPG21	chr15	-	63042415	63068865	63068920	1.54	55
KIF23	chr15	+	67493680	67527818	67493597	1.51	83
TGM7	chr15	-	41355770	41381745	41409795	1.49	28050
GCHFR	chr15	+	38843576	38847203	38842778	1.38	798
ODF3L1	chr15	+	73803373	73807082	73797960	1.35	5413
PIAS1	chr15	+	66133625	66267458	66025437	1.34	108188
STOML1	chr15	-	72062612	72071688	72071637	1.32	51
CEP152	chr15	-	46817426	46890635	46890116	1.3	519
ATP8B4	chr15	-	47937726	48198711	48083389	1.26	115322
CASC5	chr15	+	38673738	38742173	38673757	1.25	19
MIR184	chr15	+	77289184	77289268	77249774	1.25	39410
MGA	chr15	+	39739901	39849433	39739907	1.24	6
FAM96A	chr15	-	62151813	62173260	62150753	1.23	22507
SMAD3_2	chr15	+	65205107	65274587	65205133	1.19	26
TP53BP1_2	chr15	-	41486703	41589999	41590430	1.17	431
EID1	chr15	+	46957581	46959672	46957550	1.16	31
USP3	chr15	+	61583862	61670716	61583223	1.15	639
C15orf62	chr15	+	38849450	38851939	38848199	1.14	1251
MIR1282	chr15	-	41873148	41873249	41857154	1.14	16095
POLR2M	chr15	+	55786192	55797045	55687201	1.13	98991
SENP8_2	chr15	+	70196245	70220365	70197618	1.13	1373
POLR2M	chr15	+	55786192	55797045	55646508	1.11	139684
LOC145837	chr15	+	67641112	67650833	67658361	1.09	17249
BLM	chr15	+	89061582	89159690	89061613	1.09	31
RPP25	chr15	-	73034495	73036828	73035766	1.08	1062
DIS3L	chr15	+	64372686	64413290	64374005	1.05	1319
DLL4	chr15	+	39008822	39018550	39008887	1	65
PRTG	chr15	-	53691030	53822469	53821966	1	503
ETFA	chr15	-	74295683	74390865	74390964	1	99
C16orf5	chr16	-	4500677	4528472	4528903	4.53	431
KIAA0182	chr16	+	84202529	84267313	84106120	2.65	96409
CMIP_2	chr16	+	80086454	80302868	80084961	2.51	1493
ATP6V0D1	chr16	-	66029417	66072590	66072601	2.41	11
FTSJD1	chr16	-	69873703	69880816	69880839	2.22	23
STX4	chr16	+	30952403	30958986	30952111	2.2	292
SPNS1	chr16	+	28893596	28903370	28893542	2.05	54
WWP2_2	chr16	+	68516401	68533144	68509347	2	7054
SETD6	chr16	+	57106883	57111932	57106843	1.96	40
PPL	chr16	-	4872508	4927137	4933403	1.93	6266
PABPN1L	chr16	-	87457248	87460569	87450979	1.9	9590
CLCN7	chr16	-	1434935	1465086	1465085	1.86	1
PSMB10	chr16	-	66525907	66528281	66527072	1.85	1209
WFIKKN1	chr16	+	621012	624117	617756	1.84	3256
TAOK2	chr16	+	29892688	29907227	29892247	1.82	441
FBXO31	chr16	-	85920442	85974895	85979677	1.82	4782
SPATA2L	chr16	-	88290265	88295622	88294212	1.81	1410
UBN1_2	chr16	+	4842077	4872364	4837407	1.78	4670
SLC7A5	chr16	-	86421129	86460601	86445006	1.75	15595
HMOX2_2	chr16	+	4466341	4500349	4464680	1.74	1661
MIR365A	chr16	+	14310642	14310729	14366061	1.69	55419
BCAR1_2	chr16	-	73820428	73839725	73837077	1.69	2648
TK2	chr16	-	65099406	65141695	65144052	1.65	2357
HERPUD1	chr16	+	55523248	55535294	55524482	1.61	1234
CDYL2	chr16	-	79195176	79395676	79310145	1.61	85531
BCAR1	chr16	-	73820428	73830481	73825539	1.6	4942
DPEP1_2	chr16	+	88214500	88232340	88227176	1.6	12676
ATMIN	chr16	+	79626958	79638452	79524281	1.59	102677
ATMIN	chr16	+	79626958	79638452	79529670	1.59	97288
EEF2K	chr16	+	22125092	22207567	22155523	1.58	30431
FA2H	chr16	-	73304356	73366230	73335433	1.58	30797
ZNF598	chr16	-	1987768	1999764	2000354	1.53	590
SNN	chr16	+	11669789	11680516	11641819	1.48	27970
CD2BP2	chr16	-	30269587	30273756	30274232	1.48	476
AKTIP	chr16	-	52082692	52094671	52141572	1.47	46901
DNAJA3	chr16	+	4415806	4446776	4406764	1.45	9042
WDR24	chr16	-	674702	680401	685785	1.42	5384
CLN3	chr16	-	28396100	28410904	28410876	1.41	28
KLHDC4	chr16	-	86298918	86357099	86381305	1.39	24206
BFAR	chr16	+	14634168	14670594	14635604	1.38	1436
CFDP1	chr16	-	73885108	74024888	74024435	1.38	453
PRSS8	chr16	-	31050254	31054652	31057494	1.36	2842
PHKG2	chr16	+	30667120	30679998	30667004	1.33	116
MLKL	chr16	-	73263253	73292290	73287406	1.3	4884
CBFB	chr16	+	65620550	65692459	65609524	1.25	11026
ESRP2	chr16	-	66819950	66827637	66827646	1.25	9
FAM100A	chr16	-	4598884	4604928	4606522	1.24	1594
PLCG2	chr16	+	80370399	80549400	80321548	1.23	48851
ZNF469	chr16	+	87021379	87034666	86923475	1.23	97904
MIR4717	chr16	+	2264621	2264693	2331025	1.22	66404
ATP2A1	chr16	+	28797309	28823331	28798901	1.19	1592
EDC4	chr16	+	66464426	66475918	66449342	1.19	15084
CLDN9	chr16	+	3002457	3004507	2995191	1.17	7266
LOC100287036	chr16	+	87915041	87919019	87989344	1.16	74303
LDHD	chr16	-	73703258	73708171	73708159	1.15	12
ATMIN	chr16	+	79626958	79638452	79598647	1.13	28311
IRX3	chr16	-	52874712	52877879	52658027	1.12	219852
C16orf46	chr16	-	79644602	79668373	79668349	1.12	24
LOC400548	chr16	+	83728256	83740550	83738701	1.12	10445
ZNF778	chr16	+	87811611	87823466	87810559	1.12	1052
PSMD7	chr16	+	72888173	72897687	72888052	1.1	121
VAC14	chr16	-	69278842	69392562	69392738	1.09	176
WDR90	chr16	+	639363	657830	639279	1.08	84
EEF2K	chr16	+	22125092	22207567	22120774	1.07	4318
VASN	chr16	+	4361849	4373530	4364081	1.07	2232
LOC283922	chr16	-	72923804	72959654	72959757	1.06	103
BCAR1_6	chr16	-	73820428	73859452	73896903	1.06	37451
ABAT_3	chr16	+	8722073	8785933	8799244	1.05	77171
SNN	chr16	+	11669789	11680516	11613901	1.03	55888
NTAN1	chr16	-	15039215	15057334	15057622	1.03	288
ZFPM1	chr16	+	87047514	87129075	87046616	1.03	898
SLC5A11	chr16	+	24765052	24830445	24763652	1.01	1400
ADCY9	chr16	-	3952650	4106187	4126364	1.01	20177
PLK1	chr16	+	23597701	23609189	23560122	1	37579
CYBA	chr16	-	87237197	87244993	87257157	1	12164
PER1	chr17	-	7984512	7996478	8000534	6.21	4056
WIPI1	chr17	-	63929016	63965248	63965567	5.77	319
TOB1_2	chr17	-	46294585	46300338	46367805	4.69	67467
SPOP	chr17	-	45031244	45110524	45110720	4.62	196
PER1	chr17	-	7984512	7996478	8000752	4.6	4274
NR1D1	chr17	-	35502562	35510499	35509192	4.47	1307
DHX40	chr17	+	54997667	55040495	54997601	4.32	66
FBXL20	chr17	-	34662422	34811435	34812452	4.25	1017
CAMKK1_2	chr17	-	3710365	3743086	3742303	3.82	783
BCAS3	chr17	+	56109953	56824981	56109580	3.78	373
PLD6	chr17	-	17045033	17050371	17050589	2.94	218
MNT	chr17	-	2234103	2251008	2251780	2.89	772
HLF	chr17	+	50697319	50757425	50670800	2.6	26519
EZH1	chr17	-	38105818	38150597	38150713	2.57	116
CSNK1D	chr17	-	77793825	77824883	77844041	2.52	19158
SAMD14	chr17	-	45545033	45562166	45533931	2.43	28235
CARD14	chr17	+	75766875	75797446	75764038	2.43	2837
CSNK1D	chr17	-	77793825	77824883	77839380	2.34	14497
PNPO	chr17	+	43373887	43381673	43373705	2.27	182
MNT	chr17	-	2234103	2251008	2249815	2.18	1193
CDK5RAP3	chr17	+	43403427	43414146	43403774	2.13	347
SMARCD2	chr17	-	59263172	59274083	59280034	2.12	5951
MIR1250	chr17	-	76721590	76721703	76728571	2.09	6868
METRNL	chr17	+	78630855	78646011	78653273	2	22418
UBE2G1	chr17	-	4119260	4216718	4215351	1.96	1367
ERN1	chr17	-	59474121	59561234	59576943	1.9	15709
NARF	chr17	+	78009348	78039432	78009323	1.89	25
NUP85	chr17	+	70713191	70743449	70713227	1.88	36
MIR2909	chr17	+	32465154	32465223	32499123	1.87	33969
PSMD12	chr17	-	62767080	62793183	62793215	1.86	32
WNK4	chr17	+	38186174	38202610	38204383	1.74	18209
SPAG9_2	chr17	-	46394533	46553225	46554299	1.73	1074
DVL2	chr17	-	7069384	7078587	7078634	1.71	47
PHOSPHO1	chr17	-	44655730	44663127	44624457	1.68	38670
DRG2	chr17	+	17931905	17952024	17883376	1.64	48529
WBP2	chr17	-	71353374	71363096	71363169	1.64	73
SLC16A13	chr17	+	6880117	6884164	6879861	1.62	256
TIMM22	chr17	+	847106	852140	846650	1.62	456
KDM6B	chr17	+	7683959	7698843	7680912	1.61	3047
HILS1	chr17	-	45603787	45604836	45610754	1.58	5918
FN3KRP	chr17	+	78267870	78279182	78267403	1.58	467
GFAP	chr17	-	40338519	40348446	40332551	1.57	15895
STAT3	chr17	-	37718868	37793931	37794485	1.56	554
MYBBP1A	chr17	-	4388939	4405430	4405385	1.54	45
TMEM97	chr17	+	23670247	23679838	23670245	1.47	2
MIR548W	chr17	+	58152589	58622466	58111946	1.45	40643
NXN_2	chr17	-	649302	829748	807128	1.42	22620
KIAA1267_2	chr17	-	41463128	41658517	41624959	1.41	33558
STAC2	chr17	-	34620314	34635566	34623813	1.39	11753
SAMD14	chr17	-	45545033	45562166	45527600	1.39	34566
C17orf57	chr17	+	42756325	42863075	42756238	1.37	87
SYNRG	chr17	-	32949012	33043599	33043683	1.33	84
C17orf49	chr17	+	6858779	6861567	6856398	1.32	2381
AATF	chr17	+	32380287	32488284	32380177	1.3	110
PNPO	chr17	+	43373887	43381673	43374044	1.29	157
ICT1	chr17	+	70520374	70528951	70542233	1.29	21859
LOC284023	chr17	-	7757364	7759990	7759975	1.29	15
PER1	chr17	-	7984512	7996478	7996632	1.29	154
PSMB3	chr17	+	34162527	34174004	34162305	1.28	222
MEOX1	chr17	-	39073283	39094457	39098813	1.28	4356
SEPT9_3	chr17	+	72827191	73008273	72828753	1.28	1562
TOB1_2	chr17	-	46294585	46300338	46384521	1.27	84183
GIT1	chr17	-	24924612	24940736	24931685	1.26	9051
ATP5G1	chr17	+	44325146	44328231	44325162	1.26	16
SNORD7	chr17	+	30924788	30924885	30919181	1.22	5607
NR1D1	chr17	-	35502562	35510499	35510530	1.22	31
ALOX15P1	chr17	+	6501761	6505425	6496161	1.22	5600
GAA	chr17	+	75689949	75708274	75689933	1.22	16
DRG2	chr17	+	17931905	17952024	17816892	1.21	115013
MNT	chr17	-	2234103	2251008	2250647	1.21	361
ZNHIT3	chr17	+	31916585	31925775	31916576	1.21	9
C17orf96	chr17	-	34081484	34084713	34084923	1.2	210
SLC2A4	chr17	+	7125777	7132091	7125533	1.2	244
OR1D5	chr17	-	2912712	2913651	2825820	1.18	87831
LIG3	chr17	+	30331629	30354304	30331595	1.18	34
SOCS3	chr17	-	73864456	73867753	73825177	1.18	42576
USP36	chr17	-	74304559	74348564	74348595	1.18	31
BAHCC1	chr17	+	76988134	77047953	76983821	1.17	4313
FBF1	chr17	-	71418212	71448714	71449018	1.15	304
C17orf59	chr17	-	8032375	8034289	8031976	1.15	2313
AURKB	chr17	-	8048773	8054608	8054636	1.15	28
ABR	chr17	-	853508	959074	965315	1.15	6241
RPTOR	chr17	+	76133219	76554768	76163950	1.14	30731
TRIM37	chr17	-	54414781	54539048	54539162	1.13	114
SREBF1	chr17	-	17655387	17681050	17680280	1.11	770
SAMD14	chr17	-	45545033	45562166	45495019	1.11	67147
NLK	chr17	+	23393814	23547531	23359831	1.1	33983
PHB	chr17	-	44836418	44847241	44847492	1.1	251
SAMD14	chr17	-	45545033	45562166	45534686	1.09	27480
SPAG9_2	chr17	-	46394533	46553225	46692809	1.09	139584
C17orf28	chr17	-	70458433	70480495	70468624	1.09	11871
MED11	chr17	+	4581471	4583645	4581885	1.08	414
HELZ	chr17	-	62497015	62671781	62673421	1.08	1640
NPB	chr17	+	77453363	77454073	77442986	1.08	10377
NFE2L1	chr17	+	43480684	43493906	43480143	1.07	541
RARA_3	chr17	+	35751796	35767421	35751148	1.06	648
HOXB7	chr17	-	44039593	44043382	44043430	1.06	48
CA4	chr17	+	55582083	55591688	55567875	1.06	14208
CCDC57	chr17	-	77652634	77763978	77769245	1.06	5267
NR1D1	chr17	-	35502562	35510499	35508129	1.05	2370
MIR635	chr17	-	63932186	63932284	63891413	1.05	40871
FLCN	chr17	-	17056251	17081227	17081761	1.04	534
GGT6	chr17	-	4406970	4410625	4415778	1.04	5153
LOC284023	chr17	-	7757364	7759990	7760419	1.04	429
SHMT1	chr17	-	18171911	18207581	18207491	1.03	90
C17orf97	chr17	+	260433	264803	260348	1.03	85
CAMKK1	chr17	-	3710365	3740786	3738589	1.03	2197
DUSP3	chr17	-	39199014	39211894	39211337	1.03	557
GRN	chr17	+	39778016	39785996	39778026	1.03	10
MYO1C_3	chr17	-	1314229	1342751	1366651	1.02	23900
MIR21	chr17	+	55273408	55273480	55325080	1.02	51672
ALDOC	chr17	-	23924259	23928078	23928269	1.01	191
HLF	chr17	+	50697319	50757425	50706028	1.01	8709
DPRXP4	chr17	+	26326478	26327143	26403547	1	77069
MC5R	chr18	+	13815542	13816861	13716644	2.01	98898
NDUFV2	chr18	+	9092627	9124343	9126738	1.51	34111
TAF4B	chr18	+	22060406	22225647	22060375	1.48	31
SEH1L	chr18	+	12937982	12977536	12938431	1.4	449
CHMP1B	chr18	+	11841388	11844448	11840196	1.39	1192
CTAGE1	chr18	-	18247561	18251876	18300160	1.37	48284
USP14	chr18	+	148482	203739	148283	1.28	199
C18orf8	chr18	+	19337459	19365742	19337362	1.26	97
TXNDC2	chr18	+	9875722	9878156	9818097	1.21	57625
MYL12A	chr18	+	3237527	3246234	3237421	1.11	106
TGIF1	chr18	+	3402071	3448406	3374793	1.11	27278
CTAGE1	chr18	-	18247561	18251876	18301938	1.06	50062
CABLES1	chr18	+	18968525	19094432	18949857	1.06	18668
ARHGAP28	chr18	+	6824431	6905712	6719426	1.04	105005
IMPA2	chr18	+	11971426	12020885	12005840	1.02	34414
AFG3L2	chr18	-	12318942	12367275	12367701	1.01	426
B3GNT8	chr19	-	46623103	46626475	46595174	5.28	31301
SIGLEC16	chr19	+	55164723	55170888	55182366	5.08	17643
POLR2E	chr19	-	1037577	1046391	1046465	4.26	74
HIPK4	chr19	-	45577017	45587934	45546302	3.63	41632
SYT5	chr19	-	60376280	60383532	60383385	3.4	147
PDE4A_2	chr19	+	10392332	10441307	10391642	3.35	690
PNKP	chr19	-	55056271	55062634	55072551	3.32	9917
BAX	chr19	+	54149928	54156331	54149825	3.23	103
SSC5D	chr19	+	60691681	60707503	60707037	3.15	15356
CA11	chr19	-	53833083	53841263	53832763	3.03	8500
SBNO2_2	chr19	-	1058632	1125282	1121022	2.97	4260
CLIP3	chr19	-	41197401	41215413	41237177	2.89	21764
ARRDC2_2	chr19	+	17979976	17985911	17994149	2.83	14173
AP3D1	chr19	-	2051992	2102556	2102881	2.82	325
TMED1	chr19	-	10804113	10807983	10808288	2.75	305
CCNE1	chr19	+	34994740	35007055	35027167	2.62	32427
SBK2	chr19	-	60732911	60740247	60729827	2.61	10420
SLC44A2_2	chr19	+	10597170	10616235	10625778	2.51	28608
LTBP4_3	chr19	+	45799116	45827565	45805170	2.46	6054
CD22	chr19	+	40511911	40530104	40501923	2.37	9988
ECSIT	chr19	-	11477730	11500680	11502475	2.33	1795
MCOLN1	chr19	+	7493495	7504895	7493482	2.27	13
SELV	chr19	+	44697592	44703166	44689602	2.25	7990
KDM4B	chr19	+	4920123	5104608	4999318	2.16	79195
MAMSTR_2	chr19	-	53908066	53914788	53924622	2.13	9834
CD37	chr19	+	54530488	54535673	54534783	2.07	4295
SHKBP1	chr19	+	45774596	45789145	45768441	2.02	6155
ICAM5	chr19	+	10261654	10268454	10260989	2.01	665
C19orf29	chr19	-	3561626	3577813	3577930	1.97	117
PPP1R13L	chr19	-	50574731	50600152	50601009	1.97	857
NANOS3	chr19	+	13849062	13852571	13877876	1.95	28814
FDX1L	chr19	-	10281890	10287691	10287670	1.92	21
NKPD1	chr19	-	50344847	50355248	50373501	1.86	18253
HRC	chr19	-	54346267	54350493	54346928	1.8	3565
NAPA	chr19	-	52682702	52710327	52710379	1.79	52
PTPRS	chr19	-	5156518	5291814	5292040	1.79	226
FLJ26850	chr19	+	55245748	55261864	55221130	1.77	24618
ANGPTL6	chr19	-	10064012	10074425	10067791	1.75	6634
JUNB	chr19	+	12763309	12765125	12763155	1.68	154
MEX3D	chr19	-	1505667	1519057	1519535	1.66	478
QTRT1	chr19	+	10673111	10685043	10673141	1.63	30
DLL3	chr19	+	44681396	44690961	44685315	1.6	3919
KDM4B	chr19	+	4920123	5104608	4997945	1.57	77822
CD320	chr19	-	8273010	8279240	8278943	1.57	297
SMARCA4_2	chr19	+	10955827	11033958	11007720	1.55	51893
ADAMTSL5	chr19	-	1456016	1464188	1459019	1.51	5169
SAE1	chr19	+	52325919	52405733	52325776	1.51	143
DUS3L	chr19	-	5736152	5742249	5741812	1.51	437
C19orf24	chr19	+	1226519	1230243	1226852	1.49	333
COX7A1	chr19	-	41333663	41335611	41397136	1.48	61525
GLT25D1	chr19	+	17527510	17554965	17578007	1.47	50497
ZNF324	chr19	+	63670223	63676757	63670225	1.46	2
KLF2	chr19	+	16296650	16299339	16302432	1.45	5782
LIN7B	chr19	+	54309429	54313529	54323078	1.45	13649
FBXO46	chr19	-	50905726	50925991	50912556	1.43	13435
ARID3A	chr19	+	877036	923803	886094	1.42	9058
GADD45B	chr19	+	2427122	2429257	2442498	1.39	15376
UBE2S	chr19	-	60604461	60611137	60611320	1.39	183
KANK2	chr19	-	11135942	11166266	11163181	1.38	3085
KDM4B	chr19	+	4920123	5104608	4919882	1.33	241
C19orf26	chr19	-	1180946	1188990	1177790	1.27	11200
SPHK2_2	chr19	+	53820020	53825475	53829678	1.27	9658
SGTA	chr19	-	2705711	2734354	2734555	1.26	201
ZNF628	chr19	+	60679510	60687666	60679383	1.26	127
KRI1	chr19	-	10524760	10537702	10537654	1.25	48
RAB3D	chr19	-	11293721	11311344	11318289	1.24	6945
MED26	chr19	-	16546717	16600015	16632164	1.24	32149
TLE6	chr19	+	2928535	2946182	2928381	1.24	154
ISOC2	chr19	-	60656156	60664861	60664852	1.22	9
BSG_2	chr19	+	523536	534493	523432	1.2	104
ZNF260	chr19	-	41693428	41711088	41672005	1.18	39083
TNPO2_2	chr19	-	12671007	12695810	12695789	1.17	21
MIR1227	chr19	-	2185060	2185148	2187714	1.17	2566
HNRNPUL1	chr19	+	46460230	46505651	46460331	1.17	101
ICAM1	chr19	+	10242516	10258291	10242823	1.16	307
SH3GL1	chr19	-	4311363	4351415	4325639	1.16	25776
CD97	chr19	+	14352955	14380537	14338652	1.14	14303
GIPC1	chr19	-	14449570	14467944	14468258	1.14	314
FAM187B	chr19	-	40407543	40411468	40396947	1.14	14521
C19orf77	chr19	-	3425404	3431540	3402092	1.13	29448
HMG20B	chr19	+	3523942	3530081	3519775	1.11	4167
LOC147646	chr19	-	56583354	56585640	56589577	1.11	3937
RAD23A	chr19	+	12917653	12925455	12917586	1.1	67
MIR7-3HG	chr19	+	4720116	4723568	4720690	1.1	574
FOSB	chr19	+	50663092	50670277	50651106	1.1	11986
ANGPTL6	chr19	-	10064012	10074425	10068077	1.09	6348
DDX39A	chr19	-	14380609	14390906	14390137	1.09	769
GNG7	chr19	-	2462217	2653746	2578655	1.09	75091
KDELR1	chr19	-	53577638	53586622	53559367	1.09	27255
CAPS	chr19	+	5865192	5867222	5855007	1.09	10185
SYCE2	chr19	-	12870893	12891086	12891065	1.08	21
NCLN	chr19	+	3136874	3160573	3136854	1.08	20
PPP1R13L	chr19	-	50574731	50600152	50601728	1.08	1576
LTBP4_3	chr19	+	45799116	45827565	45803163	1.07	4047
SRRM5	chr19	+	48808092	48810490	48792507	1.07	15585
ILVBL	chr19	-	15086784	15097577	15097518	1.06	59
GLT25D1	chr19	+	17527510	17554965	17551735	1.05	24225
CAPS	chr19	+	5865192	5867222	5855249	1.05	9943
CHAF1A	chr19	+	4353659	4394394	4353542	1.02	117
NTN5	chr19	-	53856475	53868076	53856199	1.02	11877
LOC646862	chr19	+	63599268	63600258	63604644	1.02	5376
RCN3	chr19	+	54722686	54738702	54728930	1.01	6244
GPI	chr19	+	39547484	39585158	39542089	1	5395
C19orf10	chr19	-	4608556	4621415	4621401	1	14
VSIG10L	chr19	-	56526606	56537190	56535218	1	1972
PHF20	chr20	+	33823336	34001702	33823226	5.26	110
ZNF335	chr20	-	44010698	44034240	44033996	4.59	244
TCFL5	chr20	-	60942911	60963560	60963968	4.01	408
SLCO4A1	chr20	+	60744241	60774092	60754020	3.63	9779
JPH2	chr20	-	42173750	42249632	42273020	3.3	23388
MIR133A2	chr20	+	60572563	60572665	60606596	2.97	34033
LOC100652730	chr20	-	60875917	60878653	60870952	2.68	7701
CEBPB	chr20	+	48240526	48242634	48242374	2.55	1848
MAFB	chr20	-	38747930	38751290	38568844	2.51	182446
PMEPA1	chr20	-	55656853	55699086	55727127	2.51	28041
SRC	chr20	+	35406501	35467235	35405553	2.15	948
UBE2C	chr20	+	43874661	43879003	43874435	2.12	226
ID1	chr20	+	29656746	29657978	29647746	2.06	9000
BLCAP_2	chr20	-	35579232	35589497	35589842	2.02	345
DSN1	chr20	-	34813607	34835568	34870912	1.93	35344
SNAI1	chr20	+	48032919	48038827	48032373	1.93	546
ARFGEF2	chr20	+	46971681	47086637	46971651	1.66	30
OSBPL2	chr20	+	60246974	60304664	60246648	1.56	326
PREX1	chr20	-	46674199	46877827	46896787	1.49	18960
LOC284751	chr20	+	48342663	48364863	48336702	1.49	5961
C20orf30	chr20	-	5028483	5041733	4994784	1.49	46949
MAPRE1	chr20	+	30871359	30901872	30871243	1.41	116
GZF1	chr20	+	23293020	23301683	23286847	1.4	6173
ATP5E	chr20	-	57037127	57040817	57051584	1.39	10767
NTSR1	chr20	+	60810633	60864568	60806681	1.38	3952
ERGIC3	chr20	+	33593191	33608819	33593053	1.37	138
TOP1	chr20	+	39090875	39186540	39090537	1.35	338
TBC1D20	chr20	-	364123	391187	391236	1.35	49
FAM83C	chr20	-	33336947	33343639	33357058	1.33	13419
DYNLRB1	chr20	+	32567864	32592423	32577454	1.31	9590
WISP2	chr20	+	42777298	42789866	42782824	1.31	5526
MIR133A2	chr20	+	60572563	60572665	60603363	1.3	30800
TOP1	chr20	+	39090875	39186540	39065323	1.23	25552
PMEPA1	chr20	-	55656853	55699086	55757533	1.23	58447
CDH22	chr20	-	44235782	44313741	44292943	1.2	20798
ATP9A	chr20	-	49646720	49818315	49800288	1.2	18027
SPATA25	chr20	-	43948536	43949645	43953350	1.19	3705
TOMM34	chr20	-	43004184	43022528	43022577	1.18	49
CEBPB	chr20	+	48240526	48242634	48216001	1.17	24525
MMP9	chr20	+	44070953	44078607	44055800	1.16	15153
ZMYND8	chr20	-	45271787	45418881	45452311	1.16	33430
LAMA5	chr20	-	60317515	60375763	60361370	1.11	14393
CYP24A1	chr20	-	52203394	52223923	52199231	1.1	24692
MYBL2	chr20	+	41729122	41778536	41729180	1.06	58
TGM2	chr20	-	36190277	36227114	36189164	1.05	37950
FOXS1	chr20	-	29895763	29897081	29931281	1.04	34200
LOC284751	chr20	+	48342663	48364863	48343438	1.04	775
ZBTB46	chr20	-	61845464	61907300	61874722	1.03	32578
MIR3193	chr20	+	29658649	29658704	29658996	1.01	347
SLC35C2	chr20	-	44411583	44426471	44426068	1.01	403
LOC100506385	chr21	+	35039991	35042534	35158286	3.15	118295
C21orf62	chr21	-	33084854	33107923	33066350	1.91	41573
N6AMT1	chr21	-	29166383	29179564	29179536	1.83	28
DYRK1A	chr21	+	37661728	37809549	37632905	1.65	28823
CBR1	chr21	+	36364154	36367332	36363991	1.64	163
LINC00319	chr21	+	43694331	43698199	43690854	1.64	3477
DYRK1A_3	chr21	+	37714470	37809549	37858105	1.6	143635
LINC00114_3	chr21	-	39032818	39067271	39200980	1.52	133709
PDXK	chr21	+	43963405	44006616	43972949	1.46	9544
ADAMTS1	chr21	-	27130476	27139599	27137324	1.39	2275
LINC00162	chr21	-	45243554	45249070	45249013	1.23	57
ICOSLG	chr21	-	44471149	44485262	44488407	1.18	3145
PFKL	chr21	+	44544352	44571689	44539653	1.13	4699
LINC00162	chr21	-	45243554	45249070	45249295	1.12	225
SIK1	chr21	-	43658826	43671430	43576605	1.11	94825
C21orf56	chr21	-	46405489	46428801	46433704	1.11	4903
CBS	chr21	-	43346369	43369109	43340496	1.08	28613
SETD4	chr21	-	36328708	36354686	36354621	1.07	65
SLC19A1_2	chr21	-	45759056	45786813	45786116	1.06	697
C21orf63	chr21	+	32706622	32809568	32707498	1.03	876
SIM2	chr21	+	36993860	37040089	36993330	1.02	530
ARFGAP3	chr22	-	41522475	41583352	41583411	3.39	59
DERL3	chr22	-	22506689	22511199	22511400	2.15	201
PIK3IP1	chr22	-	30007578	30018520	30016836	1.82	1684
TEF_2	chr22	+	40107878	40125278	40107335	1.7	543
TEF_2	chr22	+	40107878	40125278	40107706	1.66	172
MN1	chr22	-	26474264	26527486	26445806	1.62	81680
PACSIN2_3	chr22	-	41595715	41741128	41751133	1.61	10005
TBX1	chr22	+	18124225	18134855	18174185	1.38	49960
TTLL1	chr22	-	41765466	41815378	41793556	1.33	21822
TBC1D22A	chr22	+	45537181	45950006	45529220	1.27	7961
LZTR1	chr22	+	19666557	19683326	19686080	1.17	19523
CRKL	chr22	+	19601713	19638037	19543112	1.14	58601
IL17REL	chr22	-	48775068	48793182	48808516	1.11	15334
TMEM211	chr22	-	23661207	23665314	23620665	1.1	44649
HMOX1	chr22	+	34107059	34120207	34097991	1.08	9068
YPEL1	chr22	-	20381825	20420071	20420283	1.05	212
PRPS1	chrX	+	106758309	106780912	106806821	4.1	48512
PIN4	chrX	+	71318250	71334919	71318243	3.78	7
RRAGB	chrX	+	55760834	55801932	55760854	2.01	20
ZNF280C	chrX	-	129164353	129230603	129230662	1.83	59
ELF4	chrX	-	129026575	129072156	129022649	1.72	49507
BCOR	chrX	-	39795442	39841663	39851740	1.36	10077
TCEANC	chrX	+	13581227	13592168	13581088	1.35	139
TBC1D25	chrX	+	48283018	48305941	48282831	1.33	187
ZNF81	chrX	+	47581244	47666599	47580732	1.21	512
FMR1	chrX	+	146801160	146840339	146801002	1.12	158
HAUS7	chrX	-	152366316	152389797	152388650	1.12	1147
ZMAT1_2	chrX	-	101023915	101073695	101073864	1.11	169
BCOR	chrX	-	39795442	39841663	39593370	1.11	248293
SNX12	chrX	-	70195821	70205023	70205077	1.1	54
PGAM4	chrX	-	77110113	77111791	77166690	1.08	54899
LAMP2	chrX	-	119444030	119487232	119503880	1.07	16648
ELK1	chrX	-	47379863	47394947	47403780	1.07	8833
FTSJ1	chrX	+	48219492	48229696	48219494	1.04	2
IQSEC2_2	chrX	-	53278782	53367247	53333467	1.04	33780
NR0B1	chrX	-	30232459	30237416	30231179	1.02	6237
PLAC1	chrX	-	133527538	133620179	133680253	1	60074
