# Supplementary material for: Sequence specificity incompletely defines the genome-wide occupancy of Myc
Source: Genome Biol. 2014 Oct 7;15(10):482. doi: 10.1186/s13059-014-0482-3 (PMC4242493; doi:10.1186/s13059-014-0482-3)
Supplement: Additional file 3: Table S2. — Raw median intensities and normalized in vitro occupancies for Myc-Max and Max-Max across all 8-mers. [file 13059_2014_482_MOESM3_ESM.xlsx]

## Sheet: MycMax
8-mer	Reverse complement 8-mer	MycMax_10nM_MedianIntensity	MycMax_10nM_Occupancy
GCACGTGC	GCACGTGC	118279	1
CCACGTGC	GCACGTGG	115677	0.977995
CCACGTGG	CCACGTGG	113466	0.959301
AGCACGTG	CACGTGCT	111960	0.946571
CACGTGGC	GCCACGTG	109697	0.92744
ACACGTGG	CCACGTGT	105803	0.89452
ACCACGTG	CACGTGGT	103527	0.875276
ACACGTGT	ACACGTGT	98482.8	0.832629
CACGTGGA	TCCACGTG	95816.1	0.810083
CACGTGCG	CGCACGTG	94430.9	0.798371
AACACGTG	CACGTGTT	92699.8	0.783736
ACACGTGC	GCACGTGT	90607.2	0.766044
CACGTGTC	GACACGTG	90067.7	0.761483
CACGTGGG	CCCACGTG	89515.8	0.756816
CACGTGCC	GGCACGTG	86598.6	0.732154
CACGTGCA	TGCACGTG	85687	0.724446
CACACGTG	CACGTGTG	81168.8	0.686247
CACGTGTA	TACACGTG	77060.8	0.651515
CCACGTGA	TCACGTGG	69146.2	0.584601
CCACGCGG	CCGCGTGG	63117.5	0.533631
ACACGTGA	TCACGTGT	61005.6	0.515776
CACGTGAC	GTCACGTG	60530.8	0.511761
ATCACGTG	CACGTGAT	58534.4	0.494882
CACATGTG	CACATGTG	55897.8	0.472591
GCACGTGA	TCACGTGC	55320.7	0.467712
ACCGCGTG	CACGCGGT	47085.6	0.398088
ACATGTGC	GCACATGT	46888.3	0.39642
CCATGTGC	GCACATGG	46579.9	0.393812
CCACATGG	CCATGTGG	46060.6	0.389422
CCACGAGG	CCTCGTGG	45869.5	0.387807
ACCATGTG	CACATGGT	45364	0.383533
CACATGGC	GCCATGTG	40162	0.339552
CATGTGCG	CGCACATG	40002.8	0.338206
ACCACGCG	CGCGTGGT	39669.4	0.335387
ACCTCGTG	CACGAGGT	39614.2	0.334921
ACATGTGG	CCACATGT	38829.9	0.32829
AGCACATG	CATGTGCT	38826.6	0.328262
CATGTGGC	GCCACATG	38157.6	0.322605
ACACGAGG	CCTCGTGT	37349.1	0.31577
ACCACATG	CATGTGGT	37333.2	0.315636
CACGTGAA	TTCACGTG	36755.8	0.310754
CACGCGTG	CACGCGTG	36543.6	0.30896
CACATGGA	TCCATGTG	36360	0.307408
AACATGTG	CACATGTT	35635.7	0.301284
CATGTGGA	TCCACATG	35237	0.297913
ACCGCATG	CATGCGGT	35088	0.296653
CGCATGCG	CGCATGCG	34998.2	0.295894
CACGTGAG	CTCACGTG	33846	0.286153
CACGAGGC	GCCTCGTG	33719.8	0.285086
TCACGTGA	TCACGTGA	33113.1	0.279957
CCGCGTGC	GCACGCGG	32160.5	0.271903
CCACATGC	GCATGTGG	31517.8	0.266469
AGCATGTG	CACATGCT	31406.4	0.265528
ACACGCGG	CCGCGTGT	31321.3	0.264808
CGCGTGGC	GCCACGCG	30970.6	0.261843
CACATGCG	CGCATGTG	30849.2	0.260816
CATGTGGG	CCCACATG	30745.4	0.259939
CACGCGGA	TCCGCGTG	30565.6	0.258419
CATGTGCC	GGCACATG	30472.7	0.257633
GCACATGC	GCATGTGC	30472.7	0.257633
CCTCGTGC	GCACGAGG	30444	0.257391
AGCACGCG	CGCGTGCT	29702	0.251117
CCATGCGG	CCGCATGG	29461	0.249079
CACGCGGG	CCCGCGTG	28949.5	0.244755
CCACGCGC	GCGCGTGG	28782.3	0.243342
GCACGCGC	GCGCGTGC	28563.4	0.241491
ACACATGG	CCATGTGT	28426.3	0.240332
CACGAGGG	CCCTCGTG	27442.9	0.232018
CATGTGCA	TGCACATG	26933.8	0.227713
CACATGGG	CCCATGTG	26845.5	0.226967
CACGCGGC	GCCGCGTG	26682.9	0.225592
CACATGTA	TACATGTG	26658.9	0.225389
CATGTGAC	GTCACATG	26271.2	0.222111
CACATGTC	GACATGTG	25945.9	0.219361
ACATGCGG	CCGCATGT	25380.4	0.21458
CGCACGCG	CGCGTGCG	25166.1	0.212769
CGCGTGGA	TCCACGCG	24789.7	0.209586
CGCGTGTA	TACACGCG	24570.1	0.20773
CCATGAGG	CCTCATGG	24488.1	0.207036
CACGAGGA	TCCTCGTG	24384.5	0.20616
AACACGCG	CGCGTGTT	24375.4	0.206083
CGCATGGC	GCCATGCG	24297.4	0.205424
ACACGCGT	ACGCGTGT	24263.9	0.20514
CGCGTGTC	GACACGCG	24205.7	0.204649
ACCATGCG	CGCATGGT	24023.7	0.20311
ACGCGTGC	GCACGCGT	23901.4	0.202076
ACATGTGA	TCACATGT	23889	0.201971
CAACGTGG	CCACGTTG	23539.8	0.199019
CCGCATGC	GCATGCGG	23158.4	0.195794
CACGCGCG	CGCGCGTG	22659.8	0.191579
AACACATG	CATGTGTT	22468.8	0.189964
GCATGTGA	TCACATGC	22158.8	0.187343
CACATGCA	TGCATGTG	22098.5	0.186833
ACGCATGC	GCATGCGT	22008.3	0.18607
ACGCGTGG	CCACGCGT	21969.2	0.18574
CGCGTGCA	TGCACGCG	21913.6	0.18527
CCATGTGA	TCACATGG	21876.8	0.184959
ACACATGT	ACATGTGT	21869.6	0.184898
CGCGTGAC	GTCACGCG	21691.6	0.183393
CATGTGTC	GACACATG	21688.6	0.183368
CACGCGCA	TGCGCGTG	21535.5	0.182073
CACGCGTC	GACGCGTG	21303.6	0.180112
AGCGCGTG	CACGCGCT	21282.6	0.179935
CACGCGCC	GGCGCGTG	21089.3	0.178301
ACAACGTG	CACGTTGT	21050.6	0.177974
AACGCGTG	CACGCGTT	21020.5	0.177719
CATGTGTA	TACACATG	20803.8	0.175887
CCCACGCG	CGCGTGGG	20647	0.174561
CCGCGTGA	TCACGCGG	20625.8	0.174382
ATCACATG	CATGTGAT	20473.9	0.173098
CCACGCGA	TCGCGTGG	20420.5	0.172646
ACGCATGG	CCATGCGT	20410.5	0.172562
CATGCGGG	CCCGCATG	20353.1	0.172077
AACGTGGT	ACCACGTT	20148.2	0.170345
CCATGCGC	GCGCATGG	20122.7	0.170129
ACACATGC	GCATGTGT	19960.4	0.168756
CAACGTGC	GCACGTTG	19959.8	0.168752
CACACGCG	CGCGTGTG	19602.6	0.165732
CACATGCC	GGCATGTG	19565.9	0.165421
AACGTGGC	GCCACGTT	19559.3	0.165365
CCATATGG	CCATATGG	19333.8	0.163459
AAACGTGG	CCACGTTT	19320.2	0.163344
CACGCGAC	GTCGCGTG	19296.8	0.163146
GACCACGC	GCGTGGTC	19187.4	0.162221
ACACGCGC	GCGCGTGT	19092.7	0.16142
CCACATGA	TCATGTGG	19018.8	0.160795
CCTCGTGA	TCACGAGG	18978.6	0.160456
CCCATGCG	CGCATGGG	18950.8	0.160221
AGCATGCG	CGCATGCT	18839.7	0.159281
CATGCGGC	GCCGCATG	18836.9	0.159258
CGTGCACG	CGTGCACG	18721.4	0.158281
ACCTCATG	CATGAGGT	18709.7	0.158182
ACCACGCT	AGCGTGGT	18617	0.157399
CACGCATG	CATGCGTG	18581.5	0.157099
GCGTGGTA	TACCACGC	18523.6	0.156609
CATGCGTA	TACGCATG	18513.8	0.156526
CACGTTGC	GCAACGTG	18418.3	0.155718
ATCGCGTG	CACGCGAT	18392.8	0.155503
AGCGCATG	CATGCGCT	18376	0.155361
ACACGCGA	TCGCGTGT	18206	0.153924
CGCGTGCC	GGCACGCG	18202.9	0.153897
CACACATG	CATGTGTG	17984.1	0.152047
GACCATGC	GCATGGTC	17874.7	0.151122
ACGTGGCG	CGCCACGT	17808.9	0.150566
AACGCATG	CATGCGTT	17805.1	0.150534
CATGCATG	CATGCATG	17787.9	0.150389
AGCATGCT	AGCATGCT	17772.4	0.150257
GCACATGA	TCATGTGC	17767.4	0.150215
CTCGTGGC	GCCACGAG	17580.6	0.148636
AAGCATGC	GCATGCTT	17293.1	0.146205
ACATGCGT	ACGCATGT	17143.7	0.144943
CGCATGGA	TCCATGCG	17128.6	0.144815
CACCACGC	GCGTGGTG	17055.4	0.144196
CATGAGGC	GCCTCATG	16881	0.142722
CATGTGAG	CTCACATG	16834.7	0.14233
ACACGTTG	CAACGTGT	16629.2	0.140593
CACGCGAG	CTCGCGTG	16523.8	0.139701
AACCACGT	ACGTGGTT	16471.5	0.139259
CATGCGGA	TCCGCATG	16445.3	0.139038
CCTCATGC	GCATGAGG	16425.4	0.13887
AACGTGGA	TCCACGTT	16381	0.138494
GCATGCGC	GCGCATGC	16150.8	0.136548
ACCACGAG	CTCGTGGT	16036.1	0.135579
ACAGCATG	CATGCTGT	16035.1	0.13557
ACATGCGC	GCGCATGT	15961.1	0.134944
AAAACGTG	CACGTTTT	15920.4	0.1346
CAGCATGC	GCATGCTG	15903.9	0.134461
ATCACGCG	CGCGTGAT	15900.8	0.134434
ACGCACGC	GCGTGCGT	15890.3	0.134345
ACGTGCTC	GAGCACGT	15844.9	0.133961
CACATGAC	GTCATGTG	15842.9	0.133945
CAGCGTGG	CCACGCTG	15806.3	0.133635
GCATGCGA	TCGCATGC	15785	0.133455
CACGCGTA	TACGCGTG	15780.1	0.133414
CGCATGCC	GGCATGCG	15665.6	0.132446
CATGCGCG	CGCGCATG	15650.3	0.132317
AAGCGTGG	CCACGCTT	15615	0.132018
CGCATGCA	TGCATGCG	15583.4	0.131751
CATGCGCC	GGCGCATG	15565.9	0.131603
CATGAGGG	CCCTCATG	15538.1	0.131368
ACATGAGG	CCTCATGT	15510.5	0.131135
AACCACGC	GCGTGGTT	15418.1	0.130353
AGCGTGGC	GCCACGCT	15223.5	0.128708
CAGCATGG	CCATGCTG	15216.4	0.128648
AACACGAG	CTCGTGTT	15166.9	0.128229
ACGCGTGA	TCACGCGT	15165	0.128214
GCGTGGCA	TGCCACGC	15118.1	0.127817
GCACGCGA	TCGCGTGC	15097	0.127638
CACGCGAA	TTCGCGTG	15032.5	0.127093
AACGTGGG	CCCACGTT	15020.2	0.126989
GCGTGGCC	GGCCACGC	14897	0.125947
CATGCGCA	TGCGCATG	14877.1	0.12578
AACGTGCT	AGCACGTT	14870.7	0.125725
CACGCTGC	GCAGCGTG	14799.6	0.125124
CAGCGTGC	GCACGCTG	14771	0.124882
TCACGCGA	TCGCGTGA	14746.2	0.124673
GAGCATGC	GCATGCTC	14737.1	0.124596
CATGCTGC	GCAGCATG	14730.9	0.124544
ATCATGTG	CACATGAT	14647.2	0.123835
CATGCGTC	GACGCATG	14610.8	0.123528
AACGTGCG	CGCACGTT	14562.4	0.123118
CCTCGAGG	CCTCGAGG	14561.9	0.123115
GCGTGGGA	TCCCACGC	14492.6	0.122529
GAGCACGC	GCGTGCTC	14484.8	0.122463
CACGTTGA	TCAACGTG	14476	0.122388
ACGTGCTA	TAGCACGT	14458.7	0.122242
CATGCGAC	GTCGCATG	14425.1	0.121958
GCATGCAC	GTGCATGC	14401.1	0.121755
AGCACGAG	CTCGTGCT	14364.3	0.121444
ACCATGCT	AGCATGGT	14281.4	0.120743
CGCGTGAG	CTCACGCG	14280.9	0.120738
AACATGCG	CGCATGTT	14279.6	0.120728
CATGTGAA	TTCACATG	14108	0.119277
AGGCATGC	GCATGCCT	14089	0.119117
CGCATGTC	GACATGCG	14085.5	0.119087
ATGCATGC	GCATGCAT	14006.5	0.118419
CACCATGC	GCATGGTG	14005.7	0.118412
AAGCACGC	GCGTGCTT	13956.5	0.117996
CGCGTGAA	TTCACGCG	13913.3	0.117631
ACGTGCAT	ATGCACGT	13905.4	0.117564
GCATATGC	GCATATGC	13863.2	0.117207
ACGTGGAC	GTCCACGT	13852.9	0.11712
GCGCACGC	GCGTGCGC	13817.5	0.116821
CGCCACGC	GCGTGGCG	13814.4	0.116794
AGCCACGC	GCGTGGCT	13801.3	0.116684
CACATGAG	CTCATGTG	13799.4	0.116668
CGGCATGC	GCATGCCG	13776.6	0.116475
ACAGCGTG	CACGCTGT	13760.4	0.116338
CATGCACG	CGTGCATG	13718.5	0.115983
GCATGGCA	TGCCATGC	13704.8	0.115868
AACACGTT	AACGTGTT	13652.4	0.115425
ACGTGGTA	TACCACGT	13632.4	0.115256
CTCGTGGA	TCCACGAG	13618.4	0.115137
GAACACGC	GCGTGTTC	13613.3	0.115095
ACGTGGTC	GACCACGT	13592.4	0.114918
AAACGTGC	GCACGTTT	13580.1	0.114814
AGCATGGC	GCCATGCT	13534.7	0.11443
CCACGTTA	TAACGTGG	13488.6	0.11404
ACCACGCC	GGCGTGGT	13482.2	0.113986
CACGCACG	CGTGCGTG	13453	0.113739
CGACCACG	CGTGGTCG	13433.7	0.113576
GCGTGCAC	GTGCACGC	13390.7	0.113213
CCGCGCGG	CCGCGCGG	13382	0.113139
CACGTTTC	GAAACGTG	13356.2	0.112921
AACGTGCA	TGCACGTT	13356.1	0.11292
AAGCATGG	CCATGCTT	13352.4	0.112889
CACGTTAC	GTAACGTG	13268.6	0.11218
CACGATGC	GCATCGTG	13254.2	0.112059
ATAACGTG	CACGTTAT	13243.4	0.111967
CATGAGGA	TCCTCATG	13235.2	0.111898
CTCGTGTA	TACACGAG	13232.6	0.111876
GCACACGC	GCGTGTGC	13228.1	0.111838
CGCACGAG	CTCGTGCG	13219.2	0.111763
AACCATGC	GCATGGTT	13186	0.111481
GCGTGTTA	TAACACGC	13176.4	0.111401
ATGCGTGG	CCACGCAT	13069.2	0.110494
CCACGCCG	CGGCGTGG	13022	0.110095
ACGTGCGC	GCGCACGT	12995.4	0.10987
CGCGCGCG	CGCGCGCG	12955.5	0.109533
ATGCACGC	GCGTGCAT	12932.2	0.109336
GCGTGGAC	GTCCACGC	12864.7	0.108765
GCGTGCTA	TAGCACGC	12861.4	0.108737
CATGCTTC	GAAGCATG	12827.2	0.108449
ACACGAGT	ACTCGTGT	12824.8	0.108428
ACGTGCAC	GTGCACGT	12817.4	0.108366
CGCATGTA	TACATGCG	12802.5	0.108239
AGCATGCC	GGCATGCT	12796.1	0.108186
AGCATGCA	TGCATGCT	12754.8	0.107836
ACTCGTGG	CCACGAGT	12727.6	0.107607
CACGAGAC	GTCTCGTG	12720.6	0.107548
ACATGCTG	CAGCATGT	12698.5	0.10736
CATATGGC	GCCATATG	12667.9	0.107101
CCACGCAC	GTGCGTGG	12611.3	0.106623
GCATGCCC	GGGCATGC	12593.1	0.10647
ACATCGTG	CACGATGT	12571.5	0.106286
AAAGCATG	CATGCTTT	12558.3	0.106175
AGCGTGCG	CGCACGCT	12505	0.105724
GCGCGTGA	TCACGCGC	12497	0.105656
AAGCGTGC	GCACGCTT	12496.6	0.105653
GCGTGGAA	TTCCACGC	12483.4	0.105542
AAACGTGT	ACACGTTT	12482.6	0.105535
AGCACGCT	AGCGTGCT	12481.5	0.105525
ACTCGTGC	GCACGAGT	12478.8	0.105502
CACGTTGG	CCAACGTG	12414.6	0.10496
ACGTGTGC	GCACACGT	12399.5	0.104832
AGCGTGGG	CCCACGCT	12383.2	0.104695
GCATGGTA	TACCATGC	12344.5	0.104368
ACGTGGGC	GCCCACGT	12344.2	0.104365
CCGCACGC	GCGTGCGG	12258.6	0.103641
AGCCATGC	GCATGGCT	12253.8	0.1036
CATCGTGG	CCACGATG	12229.9	0.103398
GCATGGCC	GGCCATGC	12221.6	0.103328
CATGCTGG	CCAGCATG	12183.8	0.103009
CGCCATGC	GCATGGCG	12179.8	0.102975
CCATGCGA	TCGCATGG	12145	0.10268
ACGTGTTC	GAACACGT	12103.2	0.102328
ACCCACGC	GCGTGGGT	12061.3	0.101973
GCATGCTA	TAGCATGC	12005.3	0.1015
CACGCTGA	TCAGCGTG	11958	0.1011
CCACGCTA	TAGCGTGG	11950.2	0.101034
CAAGCGTG	CACGCTTG	11943.4	0.100976
AACTCGTG	CACGAGTT	11926.8	0.100836
CCACGAGA	TCTCGTGG	11902.7	0.100632
ACACGCTG	CAGCGTGT	11902	0.100627
ACGGCGTG	CACGCCGT	11888.9	0.100515
AAAGCGTG	CACGCTTT	11875.8	0.100405
CATATGCG	CGCATATG	11874.6	0.100394
ACCATGCA	TGCATGGT	11856.7	0.100244
ACCATATG	CATATGGT	11819	0.0999249
GCGTGCCA	TGGCACGC	11768	0.0994934
CATGCCGC	GCGGCATG	11729.8	0.0991699
ACGTGGAA	TTCCACGT	11728.9	0.0991629
ACGTGGCA	TGCCACGT	11713.9	0.0990355
CGTGGTGC	GCACCACG	11708.3	0.0989885
ATGTGCGC	GCGCACAT	11705.1	0.0989619
AGCGTGCA	TGCACGCT	11681	0.098758
CACGCTTC	GAAGCGTG	11600.8	0.0980792
GCACGTTA	TAACGTGC	11541.5	0.0975779
AACGTGCC	GGCACGTT	11537.3	0.0975428
AACGTGTA	TACACGTT	11503.3	0.097255
ACGTGTAT	ATACACGT	11503.3	0.097255
AACGTGTC	GACACGTT	11484.3	0.097095
CACGCTAC	GTAGCGTG	11481.2	0.0970682
GGCATGCA	TGCATGCC	11476.7	0.0970306
CACACGAG	CTCGTGTG	11470.7	0.0969799
CCCCACGC	GCGTGGGG	11461.1	0.0968986
CCATGCAG	CTGCATGG	11409.7	0.0964643
CGGCGTGC	GCACGCCG	11404	0.0964155
ACACGTTA	TAACGTGT	11376.3	0.0961814
ACGTGGCT	AGCCACGT	11348.7	0.0959483
ATGCGTGC	GCACGCAT	11333.7	0.0958214
CGTGCTCA	TGAGCACG	11331.4	0.0958022
CAGCACGC	GCGTGCTG	11330.3	0.0957926
ACGTGTTG	CAACACGT	11315.3	0.0956657
ACGGCATG	CATGCCGT	11277.3	0.0953449
CACATTGC	GCAATGTG	11276.2	0.0953351
AGACACGC	GCGTGTCT	11269.6	0.0952793
CTGCATGC	GCATGCAG	11226.3	0.0949133
CGCGCGGC	GCCGCGCG	11209.4	0.0947702
CAATGTGC	GCACATTG	11209.1	0.0947684
GCGTGCGA	TCGCACGC	11192	0.0946237
CATGCTCC	GGAGCATG	11183.5	0.0945517
CTCCACGC	GCGTGGAG	11180.5	0.0945261
GCCATGCC	GGCATGGC	11169.4	0.0944323
CACGAGTA	TACTCGTG	11129.1	0.0940921
ACACACGC	GCGTGTGT	11115	0.0939722
ACACATGA	TCATGTGT	11109.1	0.0939226
CAAACGTG	CACGTTTG	11077.1	0.093652
ACACGCCG	CGGCGTGT	11076.5	0.093647
GCACGCTA	TAGCGTGC	11068.4	0.0935788
ATGCGCAT	ATGCGCAT	11067.4	0.0935703
GCATGGGC	GCCCATGC	11065.4	0.0935527
ACGCCACG	CGTGGCGT	11044.6	0.0933771
GCGTGACA	TGTCACGC	11040.7	0.0933446
CTCCATGC	GCATGGAG	11029.8	0.0932522
AACGCACG	CGTGCGTT	11024	0.0932027
CCATGCCG	CGGCATGG	11020.7	0.0931752
ATAGCGTG	CACGCTAT	11015.1	0.0931277
GGCATGCC	GGCATGCC	11007.6	0.0930646
CTCGTGCC	GGCACGAG	10993.9	0.0929483
AGCACGCC	GGCGTGCT	10993.3	0.0929438
CACGAGTC	GACTCGTG	10989.8	0.092914
CAAGCATG	CATGCTTG	10974.6	0.0927853
ACAATGTG	CACATTGT	10966.3	0.0927149
AACGTGTG	CACACGTT	10903.8	0.0921869
ACGTGCCA	TGGCACGT	10896.3	0.0921237
CATCGTGC	GCACGATG	10894.3	0.0921062
CCGCATGA	TCATGCGG	10851.6	0.0917456
ACCCCGTG	CACGGGGT	10846.4	0.0917014
CATGCTCG	CGAGCATG	10842.5	0.0916686
CCACGCTC	GAGCGTGG	10828.4	0.091549
ATCGCATG	CATGCGAT	10812.7	0.0914166
CGTGTCAC	GTGACACG	10804.4	0.0913463
GCATGCCA	TGGCATGC	10803.8	0.0913413
AGAACGTG	CACGTTCT	10776.2	0.0911084
GCCACGCA	TGCGTGGC	10774.5	0.0910937
ACGTGGTG	CACCACGT	10767.1	0.091031
CGTGGTAA	TTACCACG	10761.8	0.0909861
AGCGTGGA	TCCACGCT	10755.1	0.0909294
CGTGCGTC	GACGCACG	10748.5	0.0908738
CACGCTTA	TAAGCGTG	10746.5	0.0908567
CCACGTTC	GAACGTGG	10735.5	0.0907638
AGAGCATG	CATGCTCT	10730.7	0.0907233
CACGAGTG	CACTCGTG	10723.8	0.0906649
CATGCACC	GGTGCATG	10696.8	0.0904367
AATGTGCG	CGCACATT	10683.6	0.0903253
AAACCACG	CGTGGTTT	10683.1	0.0903212
ACCACACG	CGTGTGGT	10676.5	0.0902649
CGCATGAG	CTCATGCG	10671.3	0.0902212
CCACCTGC	GCAGGTGG	10670.6	0.0902151
CCTCATGA	TCATGAGG	10648.8	0.0900309
CCATATGC	GCATATGG	10634.7	0.0899114
CGTGGCCA	TGGCCACG	10623.9	0.0898203
CGTGGAGC	GCTCCACG	10620.6	0.0897929
GAGCACAC	GTGTGCTC	10618.3	0.0897728
ACGCACGT	ACGTGCGT	10601.2	0.0896282
ACGTGACA	TGTCACGT	10591.7	0.0895479
ACCACCTG	CAGGTGGT	10574.1	0.0893993
GCCCACGC	GCGTGGGC	10568.2	0.0893493
CGCGCACG	CGTGCGCG	10552.6	0.0892176
CACGCCGG	CCGGCGTG	10540.8	0.0891181
CATGCTGA	TCAGCATG	10539.6	0.0891078
CCACACGC	GCGTGTGG	10538.2	0.0890955
CGCACACG	CGTGTGCG	10529.6	0.0890233
CACGCCAC	GTGGCGTG	10529.4	0.089021
ACCACGCA	TGCGTGGT	10520.1	0.0889432
CCACGGGG	CCCCGTGG	10515.7	0.0889054
GCGTGTCC	GGACACGC	10509	0.088849
CATGCGAG	CTCGCATG	10503	0.0887982
ATCTCGTG	CACGAGAT	10497.1	0.0887486
CTCGTGTC	GACACGAG	10494.8	0.0887291
CCACGAGC	GCTCGTGG	10491.8	0.0887032
CGCATGAC	GTCATGCG	10490.9	0.0886959
CGTGGGAC	GTCCCACG	10490	0.0886884
CGCACGCA	TGCGTGCG	10483.9	0.0886369
ACCATGCC	GGCATGGT	10479.9	0.0886027
ATACCACG	CGTGGTAT	10475.5	0.0885661
CAACCACG	CGTGGTTG	10469	0.0885109
CCACGCCA	TGGCGTGG	10435.5	0.0882273
CCCACGAG	CTCGTGGG	10420.3	0.0880989
AGCATGGA	TCCATGCT	10418.6	0.0880849
AGCATGGG	CCCATGCT	10418.2	0.088081
AGCATGAG	CTCATGCT	10364	0.0876226
GCGTGTCA	TGACACGC	10363.5	0.0876192
CACGCCGC	GCGGCGTG	10359.8	0.0875879
CGTGGTCA	TGACCACG	10350.8	0.0875118
GCATGGAA	TTCCATGC	10336.6	0.0873916
GCGTGTAA	TTACACGC	10333.4	0.087364
ACACGAGA	TCTCGTGT	10312.6	0.0871882
ACGTGTGA	TCACACGT	10302.7	0.0871047
GCCACGCC	GGCGTGGC	10290.5	0.0870012
ACGTGGCC	GGCCACGT	10283.3	0.0869404
ACATGCTC	GAGCATGT	10266.8	0.086801
ACATGGTC	GACCATGT	10265.7	0.0867919
ATCATGCG	CGCATGAT	10257.5	0.086723
ACGCATGA	TCATGCGT	10255.1	0.0867023
ACGTGTTA	TAACACGT	10241.9	0.0865905
CTGCACGC	GCGTGCAG	10238.7	0.0865638
ACACGATG	CATCGTGT	10237.6	0.0865545
AAACACGC	GCGTGTTT	10237	0.0865494
ACGTGTAC	GTACACGT	10235.6	0.0865372
TCACATGA	TCATGTGA	10233.3	0.0865183
GCCATGCA	TGCATGGC	10215.5	0.0863676
CAACGTGA	TCACGTTG	10204.6	0.0862758
CATGCTTA	TAAGCATG	10203	0.0862617
GCGTGCAA	TTGCACGC	10190.4	0.086155
CTACACGC	GCGTGTAG	10188.6	0.0861401
ACATGCCG	CGGCATGT	10187.2	0.0861287
AGACATGC	GCATGTCT	10187.2	0.0861287
ACCATGAG	CTCATGGT	10185.5	0.0861142
AGCGTGTG	CACACGCT	10158.9	0.0858893
ATGCATGG	CCATGCAT	10156.3	0.0858669
CACGCTGG	CCAGCGTG	10150.3	0.0858166
CACCCACG	CGTGGGTG	10146.2	0.0857816
CTCGTGAC	GTCACGAG	10134.2	0.08568
ACGCCATG	CATGGCGT	10103.4	0.0854197
CCATGCAC	GTGCATGG	10102.2	0.0854097
CACGCACC	GGTGCGTG	10102	0.0854083
GCGTGTAC	GTACACGC	10084.4	0.085259
CAACGAGG	CCTCGTTG	10053	0.084994
CGTGGCAG	CTGCCACG	10044.7	0.0849236
AGCACACG	CGTGTGCT	10037.5	0.0848627
CCACCTGG	CCAGGTGG	10033.5	0.0848288
CGTGTGCC	GGCACACG	10030.2	0.0848008
ACGTGCTG	CAGCACGT	10008.8	0.0846198
CATGCCAC	GTGGCATG	9990.59	0.084466
CATGCACA	TGTGCATG	9982.06	0.0843939
CATGCCGA	TCGGCATG	9981.6	0.08439
GCGCGCGC	GCGCGCGC	9977.45	0.084355
ACCGCGCG	CGCGCGGT	9967.8	0.0842734
AGAGCACG	CGTGCTCT	9958.89	0.084198
CCATGCTC	GAGCATGG	9945.84	0.0840877
ACATGCAT	ATGCATGT	9936.22	0.0840064
CGTGCGCA	TGCGCACG	9933.94	0.0839871
ACGCGCGC	GCGCGCGT	9904.89	0.0837415
AGGCGTGG	CCACGCCT	9901.83	0.0837156
ACGCGCGG	CCGCGCGT	9886.61	0.0835869
ACATGCGA	TCGCATGT	9884.1	0.0835657
ACGTGGAG	CTCCACGT	9877.85	0.0835129
CACGTTTA	TAAACGTG	9877.85	0.0835129
CATGGTAC	GTACCATG	9868.2	0.0834313
CGTGTGGC	GCCACACG	9867.69	0.083427
CGTGGCTC	GAGCCACG	9855.31	0.0833223
CCCACGCC	GGCGTGGG	9833.35	0.0831367
ATCCACGC	GCGTGGAT	9791.21	0.0827804
CTCATGGC	GCCATGAG	9755.66	0.0824798
ATGCCACG	CGTGGCAT	9752.82	0.0824558
CGTGGTAG	CTACCACG	9744.01	0.0823813
AGCACGCA	TGCGTGCT	9731.18	0.0822728
ACGTGTGG	CCACACGT	9723.23	0.0822056
CACCTGGC	GCCAGGTG	9721.17	0.0821882
ACATGCCA	TGGCATGT	9710.82	0.0821007
GGCGTGCA	TGCACGCC	9676.61	0.0818115
AAGCATGT	ACATGCTT	9663.37	0.0816995
ATGTGCTC	GAGCACAT	9657.03	0.0816459
GCATGCAA	TTGCATGC	9650.47	0.0815905
TGCATGCA	TGCATGCA	9650.47	0.0815905
GCACGAGA	TCTCGTGC	9636.54	0.0814727
ACGTGAGC	GCTCACGT	9619.5	0.0813286
CATGGTAG	CTACCATG	9610.75	0.0812547
CACGCTAG	CTAGCGTG	9607.65	0.0812285
AAACACGT	ACGTGTTT	9592.38	0.0810994
ACACGCAC	GTGCGTGT	9575.51	0.0809567
ACGCGCGT	ACGCGCGT	9558.71	0.0808147
ACGCACAC	GTGTGCGT	9552.28	0.0807603
AAGCGTGT	ACACGCTT	9549.45	0.0807364
ACGTGCCT	AGGCACGT	9516.68	0.0804593
ACGCACGA	TCGTGCGT	9511.68	0.0804171
ACCACGAT	ATCGTGGT	9497.47	0.0802969
GAACGTGC	GCACGTTC	9491.69	0.0802481
AAGGCATG	CATGCCTT	9480.57	0.0801541
GCATGGAC	GTCCATGC	9480.57	0.0801541
GCGTGACC	GGTCACGC	9478.14	0.0801335
AGGCGTGC	GCACGCCT	9477.07	0.0801245
GAGCGTGC	GCACGCTC	9473.74	0.0800963
AGGCACGC	GCGTGCCT	9464.28	0.0800163
CCCCATGC	GCATGGGG	9450.67	0.0799013
GTGCGCAC	GTGCGCAC	9440.61	0.0798162
AATGCGTG	CACGCATT	9439.32	0.0798053
CAACATGC	GCATGTTG	9427.43	0.0797048
CTCGTGCA	TGCACGAG	9424.97	0.079684
GCGTGCCC	GGGCACGC	9418.7	0.079631
ATAGCACG	CGTGCTAT	9410.98	0.0795657
ACCCATGC	GCATGGGT	9408.9	0.0795481
ACATGGCA	TGCCATGT	9404.58	0.0795116
CACGTTCC	GGAACGTG	9396.89	0.0794466
GGCGTGGA	TCCACGCC	9385.88	0.0793535
AGCAGGTG	CACCTGCT	9367.84	0.079201
ATGCCATG	CATGGCAT	9367.27	0.0791962
CATGTTGC	GCAACATG	9307.19	0.0786882
CGTGGTTC	GAACCACG	9304.72	0.0786673
CGTGCGGC	GCCGCACG	9293.2	0.0785699
CGTGTGCA	TGCACACG	9278.74	0.0784477
CGTGCTGC	GCAGCACG	9277.99	0.0784413
CCATGGGG	CCCCATGG	9274.94	0.0784155
ATGGCGTG	CACGCCAT	9256.64	0.0782608
CATGCCTC	GAGGCATG	9256.17	0.0782568
CACGCTAA	TTAGCGTG	9253.85	0.0782372
GCGCATGA	TCATGCGC	9242.64	0.0781425
GCACGCAC	GTGCGTGC	9237.58	0.0780997
AGCGTGCC	GGCACGCT	9235.27	0.0780801
GCGTGTGA	TCACACGC	9226.62	0.078007
ACGTGCAG	CTGCACGT	9216.49	0.0779214
ACACGGGG	CCCCGTGT	9215.51	0.0779131
CATGGCAA	TTGCCATG	9210.47	0.0778705
CGTGCTGA	TCAGCACG	9207.11	0.0778421
CCCATGGG	CCCATGGG	9205.74	0.0778305
CATGCTCA	TGAGCATG	9191.86	0.0777131
GCACACGA	TCGTGTGC	9176.15	0.0775803
ACGTGGGG	CCCCACGT	9167.93	0.0775108
AGCGTGTA	TACACGCT	9160.78	0.0774504
CCACCACG	CGTGGTGG	9159.09	0.0774361
CGTGACAC	GTGTCACG	9155.69	0.0774073
CACGCCTC	GAGGCGTG	9152.48	0.0773802
ACGTGCGG	CCGCACGT	9142.98	0.0772999
CACACGCC	GGCGTGTG	9139.99	0.0772746
AGCGTGTC	GACACGCT	9134.83	0.077231
CGCGCGCC	GGCGCGCG	9124.44	0.0771431
CCCATGCA	TGCATGGG	9120.62	0.0771108
CATGCTAC	GTAGCATG	9113.93	0.0770543
CGTGGTAC	GTACCACG	9103.24	0.0769639
ACGCACAT	ATGTGCGT	9102.65	0.0769589
CACGCACA	TGTGCGTG	9102.65	0.0769589
CCCACGCA	TGCGTGGG	9100.22	0.0769384
ACGTGCAA	TTGCACGT	9098.74	0.0769258
CCCCGTGC	GCACGGGG	9096.71	0.0769087
CAACACGC	GCGTGTTG	9086.59	0.0768231
ACAACATG	CATGTTGT	9086.11	0.0768191
CATGCAGC	GCTGCATG	9073.56	0.076713
CACGCATC	GATGCGTG	9073.2	0.0767099
AGCATATG	CATATGCT	9071.92	0.0766991
CAGGTGGC	GCCACCTG	9067.08	0.0766582
CACATGAA	TTCATGTG	9063.03	0.0766239
ACATGTTG	CAACATGT	9049.58	0.0765102
ATGTGCGG	CCGCACAT	9041.16	0.076439
ATCACGAG	CTCGTGAT	9040.69	0.0764351
CACGCTCG	CGAGCGTG	9034.78	0.0763851
CAATGTGG	CCACATTG	9034.21	0.0763803
AGACCACG	CGTGGTCT	9018.58	0.0762481
AGGCATGG	CCATGCCT	9015.24	0.0762199
GCATGTTA	TAACATGC	9014.51	0.0762137
CGTGCACA	TGTGCACG	9013.88	0.0762084
CATATGGG	CCCATATG	9005.23	0.0761353
ACACGCTA	TAGCGTGT	8978.49	0.0759092
ACGTGTCT	AGACACGT	8977.11	0.0758975
GCATGTAC	GTACATGC	8974.97	0.0758794
TACCACGA	TCGTGGTA	8963.24	0.0757803
CATGGGGC	GCCCCATG	8960.8	0.0757596
AGCATGTC	GACATGCT	8947.28	0.0756453
ACTGCGTG	CACGCAGT	8946.75	0.0756408
ACACGCCA	TGGCGTGT	8936.46	0.0755538
ATGGCATG	CATGCCAT	8924.65	0.075454
ACAGGTGG	CCACCTGT	8921.89	0.0754307
GTGGCCAC	GTGGCCAC	8918.08	0.0753984
ACGTGGGA	TCCCACGT	8911.44	0.0753423
ACGTGATA	TATCACGT	8910.99	0.0753385
AACATGTT	AACATGTT	8908.84	0.0753203
AACATGCT	AGCATGTT	8908.74	0.0753195
ACATATGG	CCATATGT	8901.08	0.0752547
AACACGCT	AGCGTGTT	8892.03	0.0751782
CACGGGGG	CCCCCGTG	8887.02	0.0751358
CTCATGAG	CTCATGAG	8877.99	0.0750595
CGTGCTCC	GGAGCACG	8872.71	0.0750149
AACAGGTG	CACCTGTT	8870.76	0.0749984
AACACGCA	TGCGTGTT	8869.27	0.0749858
GCATGTCC	GGACATGC	8868.65	0.0749805
CACGTTAG	CTAACGTG	8867.28	0.074969
ACACGTTC	GAACGTGT	8866.37	0.0749613
ATAGCATG	CATGCTAT	8861.42	0.0749194
ACCGTGTG	CACACGGT	8857.73	0.0748882
AAATGTGC	GCACATTT	8856.16	0.0748749
GCGCACGA	TCGTGCGC	8851.99	0.0748397
CCCGCGCG	CGCGCGGG	8849.57	0.0748192
ACCTCGCG	CGCGAGGT	8842.47	0.0747592
ATCCATGC	GCATGGAT	8841.8	0.0747535
CGTGGCGC	GCGCCACG	8840.52	0.0747427
CCGCGCGC	GCGCGCGG	8831.6	0.0746673
ACTGCATG	CATGCAGT	8831.49	0.0746664
CGTGTGAG	CTCACACG	8830.75	0.0746601
CATATGGA	TCCATATG	8816.03	0.0745357
CGTACACG	CGTGTACG	8813.13	0.0745111
CCACGCAG	CTGCGTGG	8803.18	0.074427
CGCACGCC	GGCGTGCG	8802.12	0.0744181
CGTGCTTC	GAAGCACG	8785.73	0.0742795
CAGGCATG	CATGCCTG	8768.68	0.0741353
ACGTGTCG	CGACACGT	8764.33	0.0740986
AATGCATG	CATGCATT	8760.03	0.0740622
CATGCTAG	CTAGCATG	8759.2	0.0740552
CCGCGAGG	CCTCGCGG	8742.6	0.0739148
AGTCCACG	CGTGGACT	8735.6	0.0738557
CGACATGC	GCATGTCG	8734.51	0.0738464
GACCACGA	TCGTGGTC	8732.93	0.0738331
ACCCACGT	ACGTGGGT	8731.7	0.0738227
CACGTTAA	TTAACGTG	8714.36	0.0736761
CGTGCACC	GGTGCACG	8702.97	0.0735798
CATGCATC	GATGCATG	8701.42	0.0735667
ACCTCGAG	CTCGAGGT	8700.97	0.0735629
CATGGTGG	CCACCATG	8696.96	0.073529
AATGCACG	CGTGCATT	8695.57	0.0735172
CATGGGGA	TCCCCATG	8693.43	0.0734991
CATGCAAC	GTTGCATG	8691.36	0.0734816
CGCCCACG	CGTGGGCG	8681.92	0.0734018
ACACGCAT	ATGCGTGT	8679.78	0.0733837
AACGTGAC	GTCACGTT	8659.44	0.0732118
CATGCCGG	CCGGCATG	8650.51	0.0731363
CGTGGGTC	GACCCACG	8636.57	0.0730184
AGCGCGCG	CGCGCGCT	8628.68	0.0729517
CGTGCCCA	TGGGCACG	8614.71	0.0728336
GCACGCCC	GGGCGTGC	8612.45	0.0728145
CAAACACG	CGTGTTTG	8604.52	0.0727474
CCATGCTA	TAGCATGG	8600.2	0.0727109
CCACGCCC	GGGCGTGG	8596.22	0.0726773
CGTGGACA	TGTCCACG	8584.53	0.0725784
GGCACGCC	GGCGTGCC	8583.51	0.0725698
GTGCACGA	TCGTGCAC	8579.76	0.0725381
CACGATGA	TCATCGTG	8573.28	0.0724833
CACACGCA	TGCGTGTG	8571.89	0.0724716
ATGCACAT	ATGTGCAT	8563.14	0.0723976
GCATGGGA	TCCCATGC	8562.56	0.0723927
AGTGCGTG	CACGCACT	8561.87	0.0723868
CGTGCTAG	CTAGCACG	8560.24	0.0723731
CGTGTGGA	TCCACACG	8559.89	0.0723701
ACGTGTCC	GGACACGT	8559.78	0.0723692
AGCATGTA	TACATGCT	8556.61	0.0723424
CATGCAGA	TCTGCATG	8528.91	0.0721082
AAGCCACG	CGTGGCTT	8527.67	0.0720977
CGTGGCAA	TTGCCACG	8526.12	0.0720846
AAACGTGA	TCACGTTT	8522.63	0.0720551
ACACCACG	CGTGGTGT	8517.68	0.0720132
CACGCCGA	TCGGCGTG	8512.29	0.0719677
AGTCATGC	GCATGACT	8511.1	0.0719576
CGTGTACC	GGTACACG	8507.37	0.0719261
CGTGGCAC	GTGCCACG	8500.04	0.0718641
GACATGCC	GGCATGTC	8499.27	0.0718576
AGTGCATG	CATGCACT	8486.57	0.0717502
ACGACGTG	CACGTCGT	8485.87	0.0717443
ACGTGCCC	GGGCACGT	8485.87	0.0717443
CATGGCGG	CCGCCATG	8484.4	0.0717319
CAGCACGA	TCGTGCTG	8480.76	0.0717011
CACGATGG	CCATCGTG	8474.54	0.0716485
CACGCCCA	TGGGCGTG	8462.82	0.0715494
AGAGCGTG	CACGCTCT	8461.64	0.0715394
CTCATGCC	GGCATGAG	8461.53	0.0715385
CATGGTCA	TGACCATG	8460.27	0.0715279
AGCGCACG	CGTGCGCT	8459.3	0.0715197
CGTGTGTA	TACACACG	8450	0.071441
GCATGACA	TGTCATGC	8439.38	0.0713512
GCATGTCA	TGACATGC	8437.82	0.0713381
CGCGAGGC	GCCTCGCG	8436.81	0.0713295
CTCATGCA	TGCATGAG	8436.46	0.0713266
CCACACGA	TCGTGTGG	8431.89	0.0712879
CGAGCACG	CGTGCTCG	8431.16	0.0712818
AAAATGTG	CACATTTT	8430.51	0.0712763
CAGGTGGA	TCCACCTG	8425.78	0.0712363
CGTGCCGC	GCGGCACG	8417.84	0.0711691
CGTGTTCA	TGAACACG	8415.91	0.0711528
CATCACGC	GCGTGATG	8410.34	0.0711057
CGACACGC	GCGTGTCG	8405.1	0.0710614
ACACCATG	CATGGTGT	8402.93	0.0710431
ACGCCCAC	GTGGGCGT	8401.83	0.0710338
CGTGGCGA	TCGCCACG	8376.91	0.0708231
GCGTGATA	TATCACGC	8374.07	0.0707991
AAGCACGT	ACGTGCTT	8364.56	0.0707187
CGTGCAAC	GTTGCACG	8352.69	0.0706183
ACGCGAGG	CCTCGCGT	8337.24	0.0704877
TGGCCACA	TGTGGCCA	8336.77	0.0704837
ATGCACGA	TCGTGCAT	8330.83	0.0704335
CATGATGC	GCATCATG	8329.91	0.0704257
CTGCGTGC	GCACGCAG	8321.33	0.0703532
CCATGCCA	TGGCATGG	8318.9	0.0703326
GGCATGGA	TCCATGCC	8318.9	0.0703326
CACGCCTA	TAGGCGTG	8316.06	0.0703086
CATATGCC	GGCATATG	8303.45	0.070202
AGTCACGC	GCGTGACT	8295.84	0.0701377
CATGCTAA	TTAGCATG	8278.5	0.0699911
CGTGTCTC	GAGACACG	8278.36	0.0699899
CACGCAGC	GCTGCGTG	8276.89	0.0699775
ACACACGA	TCGTGTGT	8270.34	0.0699221
ACATGGCG	CGCCATGT	8261.67	0.0698488
ACCAGGTG	CACCTGGT	8257.65	0.0698148
CAGGTGGG	CCCACCTG	8252.72	0.0697731
CATGGTGC	GCACCATG	8251.04	0.0697589
CATCATGG	CCATGATG	8250.1	0.069751
ACTCCACG	CGTGGAGT	8233.27	0.0696087
AATCACGC	GCGTGATT	8233.13	0.0696075
CGTGCCTA	TAGGCACG	8225.89	0.0695463
ACACACGT	ACGTGTGT	8223.27	0.0695241
CATCCACG	CGTGGATG	8218.4	0.069483
AATGTGCT	AGCACATT	8216.27	0.069465
ACATGCTA	TAGCATGT	8214.83	0.0694528
CGTGCTAC	GTAGCACG	8211.66	0.069426
CGCATTGC	GCAATGCG	8205.39	0.069373
ATACACGC	GCGTGTAT	8201.84	0.069343
CCACGCAA	TTGCGTGG	8195.17	0.0692866
GCACGCCA	TGGCGTGC	8194.44	0.0692804
AACACACG	CGTGTGTT	8194.11	0.0692776
CACGAGCG	CGCTCGTG	8193.95	0.0692762
GTGGCGCA	TGCGCCAC	8191.02	0.0692515
CGGCACGC	GCGTGCCG	8187.23	0.0692194
CCAGCACG	CGTGCTGG	8184.46	0.069196
AACACGCC	GGCGTGTT	8184.19	0.0691937
CGTGGGAA	TTCCCACG	8181.08	0.0691674
ACACGCCT	AGGCGTGT	8180.66	0.0691639
CACGCCTG	CAGGCGTG	8176.46	0.0691284
CGCGCGGA	TCCGCGCG	8176.46	0.0691284
GCATGAGA	TCTCATGC	8171.5	0.0690864
TGCACGCA	TGCGTGCA	8157.74	0.0689701
AAGGCGTG	CACGCCTT	8153.98	0.0689383
GAGCACGA	TCGTGCTC	8147.55	0.068884
TCCACGCA	TGCGTGGA	8143.94	0.0688534
CATCATGC	GCATGATG	8143.43	0.0688491
CGGACACG	CGTGTCCG	8143.08	0.0688462
ATGCGTGA	TCACGCAT	8138.38	0.0688064
CACGAGAG	CTCTCGTG	8138.31	0.0688058
GATCACGC	GCGTGATC	8138.06	0.0688037
CACGCTCC	GGAGCGTG	8137.86	0.068802
CGTGCCAC	GTGGCACG	8124.56	0.0686896
CAGACACG	CGTGTCTG	8122.77	0.0686744
CACCACGA	TCGTGGTG	8120.34	0.0686539
AACCACGA	TCGTGGTT	8117.86	0.0686329
ACTCATGG	CCATGAGT	8104.3	0.0685183
CAACGCGG	CCGCGTTG	8103.07	0.0685079
CCCACACG	CGTGTGGG	8102.98	0.0685071
ACGCGGTC	GACCGCGT	8080.38	0.0683161
CACACGAC	GTCGTGTG	8079.84	0.0683115
CGTGTGTC	GACACACG	8079.14	0.0683056
AACGTGAT	ATCACGTT	8078.56	0.0683007
AGCATGAT	ATCATGCT	8068.99	0.0682198
AGCACACC	GGTGTGCT	8068.94	0.0682193
CATGCATA	TATGCATG	8064.45	0.0681814
ACACATTG	CAATGTGT	8061.56	0.0681569
CACATTGG	CCAATGTG	8061.56	0.0681569
AGAACACG	CGTGTTCT	8050.58	0.0680641
AGCGTGAC	GTCACGCT	8031.52	0.067903
AATGTGGC	GCCACATT	8028.31	0.0678758
CACGCCCG	CGGGCGTG	8023.52	0.0678353
ATCGTGGG	CCCACGAT	8013.57	0.0677512
ACGTGTCA	TGACACGT	8013.03	0.0677466
CGCACACC	GGTGTGCG	8012.84	0.067745
CCCTCGCG	CGCGAGGG	8007.42	0.0676992
TGCGCACA	TGTGCGCA	8005.98	0.067687
CAAGCACG	CGTGCTTG	8003.12	0.0676629
ACATGCAC	GTGCATGT	7994.5	0.06759
CGTGACCA	TGGTCACG	7993.37	0.0675804
ATCTCATG	CATGAGAT	7991.15	0.0675617
AAGCGTGA	TCACGCTT	7988.23	0.067537
CACGCCAA	TTGGCGTG	7986.28	0.0675205
GTGCGTGA	TCACGCAC	7986.26	0.0675203
AAATGTGG	CCACATTT	7980.92	0.0674752
CAACATGG	CCATGTTG	7977.38	0.0674452
ATGCGGCA	TGCCGCAT	7975.58	0.06743
AGCGTGAT	ATCACGCT	7963.8	0.0673304
CCCATGCC	GGCATGGG	7953.05	0.0672395
AAGGCACG	CGTGCCTT	7951.62	0.0672275
TCCATGCA	TGCATGGA	7951.37	0.0672253
CATGGTCC	GGACCATG	7950.66	0.0672193
ACCCCATG	CATGGGGT	7948.35	0.0671998
CCCGTGCG	CGCACGGG	7945.28	0.0671738
CCATGAGA	TCTCATGG	7944.87	0.0671704
CATGCCCA	TGGGCATG	7938.14	0.0671135
CAGCATGA	TCATGCTG	7937.15	0.0671051
GCACGAGC	GCTCGTGC	7936.65	0.0671009
AACATGAG	CTCATGTT	7927.88	0.0670267
GTACACGA	TCGTGTAC	7927.23	0.0670212
GTGTGCTA	TAGCACAC	7924.66	0.0669995
CGTGTTTA	TAAACACG	7921.14	0.0669698
GACCACAC	GTGTGGTC	7919.8	0.0669584
AACATATG	CATATGTT	7918.51	0.0669475
GACACGCC	GGCGTGTC	7914.37	0.0669125
AAACATGC	GCATGTTT	7913.2	0.0669026
CCTCACGC	GCGTGAGG	7906.7	0.0668477
CACACACG	CGTGTGTG	7904.69	0.0668307
ATGACACG	CGTGTCAT	7900.66	0.0667966
CATGGGGG	CCCCCATG	7898.04	0.0667745
ACGCGCAC	GTGCGCGT	7896.82	0.0667641
CCATCTGC	GCAGATGG	7887.23	0.0666831
AGGGCATG	CATGCCCT	7887.12	0.0666821
ATCACACG	CGTGTGAT	7885.94	0.0666722
ATGTGGCC	GGCCACAT	7885.94	0.0666722
ACGTGCCG	CGGCACGT	7878.79	0.0666117
CACCTGCG	CGCAGGTG	7871.69	0.0665517
CCACACGG	CCGTGTGG	7869.56	0.0665337
GCGCGCAC	GTGCGCGC	7868.45	0.0665243
CACCCATG	CATGGGTG	7864.36	0.0664897
ACATGCCC	GGGCATGT	7859.63	0.0664497
ACATGCAG	CTGCATGT	7857.89	0.066435
ACGCATTG	CAATGCGT	7852.2	0.0663869
CATGCCCG	CGGGCATG	7847.9	0.0663505
CATGAGAC	GTCTCATG	7847.26	0.0663451
ATCCCACG	CGTGGGAT	7842.4	0.066304
TCGTGGCA	TGCCACGA	7822.04	0.0661319
AACTCATG	CATGAGTT	7819.59	0.0661112
ACTCATGC	GCATGAGT	7819.59	0.0661112
CGGCATGA	TCATGCCG	7819.59	0.0661112
CGTGGTCC	GGACCACG	7816.32	0.0660836
CATGCCAA	TTGGCATG	7816.25	0.066083
CGTCCACG	CGTGGACG	7814.33	0.0660667
ACGTGACT	AGTCACGT	7805.93	0.0659957
ACATCATG	CATGATGT	7799.81	0.065944
GCACACAC	GTGTGTGC	7798.13	0.0659298
CGTGGCCC	GGGCCACG	7793.99	0.0658948
AAGCACAT	ATGTGCTT	7782.09	0.0657941
ATCGTGGC	GCCACGAT	7777.9	0.0657587
GAACATGC	GCATGTTC	7774.04	0.0657261
GCGCACAC	GTGTGCGC	7770.67	0.0656976
ACGAGGGC	GCCCTCGT	7757	0.065582
CATGGCCA	TGGCCATG	7755.19	0.0655667
AATGTGGT	ACCACATT	7742.89	0.0654627
AATGTGCA	TGCACATT	7742.7	0.0654611
ATGTGCAC	GTGCACAT	7742.7	0.0654611
ATGTGCTG	CAGCACAT	7742.7	0.0654611
CATATGCA	TGCATATG	7740.74	0.0654446
CACGGGGA	TCCCCGTG	7733.31	0.0653817
CTCATGGA	TCCATGAG	7720.18	0.0652707
AATGTGTG	CACACATT	7716.63	0.0652407
CATGAGTC	GACTCATG	7713.93	0.0652179
AGGTGTGC	GCACACCT	7710.32	0.0651874
ACCGCACG	CGTGCGGT	7699.34	0.0650945
CACGCATA	TATGCGTG	7698.39	0.0650865
CATGCGAA	TTCGCATG	7695.02	0.065058
ATGGTGTG	CACACCAT	7692.05	0.0650329
AACGCGTT	AACGCGTT	7691.09	0.0650248
AAGCATGA	TCATGCTT	7690.18	0.0650171
CCCCCACG	CGTGGGGG	7686.58	0.0649867
ACATGGGG	CCCCATGT	7686.12	0.0649828
ACACGCTC	GAGCGTGT	7682.73	0.0649541
CATGGCAG	CTGCCATG	7681.66	0.0649451
CGTGGTGA	TCACCACG	7677.65	0.0649112
CAGATGGC	GCCATCTG	7665.28	0.0648066
ATGGCCAC	GTGGCCAT	7663.95	0.0647953
CATGTTGA	TCAACATG	7658.53	0.0647495
AACGAGGT	ACCTCGTT	7655	0.0647197
AACGCGGT	ACCGCGTT	7652.95	0.0647023
CCACACCG	CGGTGTGG	7652.71	0.0647003
ACGCGCAT	ATGCGCGT	7638.11	0.0645769
AAGCACAC	GTGTGCTT	7627.86	0.0644902
ATGAGGGC	GCCCTCAT	7625.16	0.0644674
ATGTGTGG	CCACACAT	7624.82	0.0644645
ATCGTGTG	CACACGAT	7624.54	0.0644621
AGGTGGCG	CGCCACCT	7615.51	0.0643858
CGTGGAGA	TCTCCACG	7610.07	0.0643398
AAACCATG	CATGGTTT	7605.52	0.0643013
CCACAAGG	CCTTGTGG	7604.07	0.0642891
CCGCCACG	CGTGGCGG	7602.67	0.0642772
ATGTGGTC	GACCACAT	7593.85	0.0642027
GCGCGCCA	TGGCGCGC	7582.04	0.0641028
ATCCACGA	TCGTGGAT	7577.61	0.0640654
CACCGTGG	CCACGGTG	7576.11	0.0640527
ACACCTGC	GCAGGTGT	7571.59	0.0640145
AGCATGAC	GTCATGCT	7566	0.0639672
ACGTGCGA	TCGCACGT	7565.91	0.0639664
AGCCACAT	ATGTGGCT	7563.95	0.0639499
ACGTGACC	GGTCACGT	7563.54	0.0639464
ATCGTGCG	CGCACGAT	7558.65	0.0639051
GCATGAGC	GCTCATGC	7552.97	0.063857
CAACCATG	CATGGTTG	7546.36	0.0638012
AGCTCGTG	CACGAGCT	7533.6	0.0636933
CGTGTCGC	GCGACACG	7512.47	0.0635146
CTACATGC	GCATGTAG	7501.5	0.0634219
CACGCAGG	CCTGCGTG	7501.06	0.0634182
ATAACACG	CGTGTTAT	7491.1	0.063334
ACACGAGC	GCTCGTGT	7490.78	0.0633313
CATGGACA	TGTCCATG	7489.09	0.063317
CGCGTTGC	GCAACGCG	7483.32	0.0632682
CAATGCGG	CCGCATTG	7481.93	0.0632564
AGGGCGTG	CACGCCCT	7481.32	0.0632513
CATGATGG	CCATCATG	7480.36	0.0632432
CACGAGCA	TGCTCGTG	7469.09	0.0631479
AGTGCACG	CGTGCACT	7460.9	0.0630786
CTGCACAC	GTGTGCAG	7458.4	0.0630575
CCATGCCC	GGGCATGG	7455.02	0.0630289
CGTGGGGA	TCCCCACG	7452.27	0.0630057
GCACATTA	TAATGTGC	7450.9	0.0629941
CGCCACGA	TCGTGGCG	7450.51	0.0629908
AACATGCA	TGCATGTT	7450.42	0.06299
ACATATGC	GCATATGT	7449.9	0.0629856
AAGCACGA	TCGTGCTT	7448.66	0.0629751
ATGTGGCG	CGCCACAT	7439.73	0.0628996
ACGCGTTG	CAACGCGT	7438.16	0.0628864
CACGCAAC	GTTGCGTG	7437.25	0.0628787
ACGCGTTA	TAACGCGT	7435.9	0.0628673
ACCTTGTG	CACAAGGT	7431.07	0.0628264
CCATACGG	CCGTATGG	7420.58	0.0627377
CACACGGG	CCCGTGTG	7414.39	0.0626854
ACAGCACG	CGTGCTGT	7410.89	0.0626558
ATGCGCCA	TGGCGCAT	7410.89	0.0626558
ACACGCCC	GGGCGTGT	7402.09	0.0625814
ACATGATG	CATCATGT	7400.55	0.0625684
AGTACACG	CGTGTACT	7384.7	0.0624344
AGCACGAT	ATCGTGCT	7383.57	0.0624248
AACGAGGC	GCCTCGTT	7381.37	0.0624062
CAGCGTGA	TCACGCTG	7379.69	0.062392
CACGAGCC	GGCTCGTG	7373.87	0.0623428
ACACACAT	ATGTGTGT	7373.77	0.062342
CCTCGCGA	TCGCGAGG	7363.92	0.0622587
ACGTGGAT	ATCCACGT	7355.73	0.0621895
ACGCGGCG	CGCCGCGT	7355.66	0.0621889
CATGAGCA	TGCTCATG	7353.34	0.0621693
CGTGGCTA	TAGCCACG	7353.12	0.0621674
TGAGCACA	TGTGCTCA	7351.7	0.0621554
CACGTTCA	TGAACGTG	7346.67	0.0621129
CGCGCGAC	GTCGCGCG	7346.33	0.06211
AACCCACG	CGTGGGTT	7346.29	0.0621097
CTCCACGA	TCGTGGAG	7341.67	0.0620706
ACCCACGA	TCGTGGGT	7340.35	0.0620594
CATGGTGA	TCACCATG	7337.04	0.0620314
ATTCCACG	CGTGGAAT	7329.62	0.0619687
CACGCAAG	CTTGCGTG	7323.97	0.0619209
CGCGCGAG	CTCGCGCG	7321.52	0.0619002
GCATGACC	GGTCATGC	7313.43	0.0618318
CGTGCGCC	GGCGCACG	7308.93	0.0617938
ACCACACC	GGTGTGGT	7307.95	0.0617855
ACATGTAT	ATACATGT	7298.08	0.0617021
AGTATGGC	GCCATACT	7292.47	0.0616546
CGCATGAA	TTCATGCG	7290.48	0.0616378
CCTCGCGC	GCGCGAGG	7290.01	0.0616338
CACGGTGC	GCACCGTG	7289.32	0.061628
CCACATTA	TAATGTGG	7286.97	0.0616081
CGCCGCGC	GCGCGGCG	7286.76	0.0616064
CGTGTAGC	GCTACACG	7282.15	0.0615674
CCATGCAA	TTGCATGG	7282	0.0615661
CCACGATA	TATCGTGG	7280.43	0.0615528
CATGGCAC	GTGCCATG	7280.06	0.0615497
CATGGGCG	CGCCCATG	7276.13	0.0615165
ATTGCATG	CATGCAAT	7273.41	0.0614935
CGTGTTAC	GTAACACG	7262.42	0.0614006
AACGCGCG	CGCGCGTT	7259.87	0.061379
CATCGTGA	TCACGATG	7256.56	0.061351
CGTCACGC	GCGTGACG	7254.6	0.0613345
ACGCGTTC	GAACGCGT	7253.47	0.0613249
CACCTGCC	GGCAGGTG	7246.97	0.0612699
GACACGCA	TGCGTGTC	7241.26	0.0612217
GCACACCA	TGGTGTGC	7240.79	0.0612177
AGGCACAT	ATGTGCCT	7240.76	0.0612174
ATCATGAG	CTCATGAT	7228.6	0.0611146
GTGTGGGA	TCCCACAC	7226.13	0.0610938
CGGCCACG	CGTGGCCG	7222.59	0.0610638
AGTCACAT	ATGTGACT	7219.99	0.0610418
ATCATGAT	ATCATGAT	7218.99	0.0610334
ACAATGCG	CGCATTGT	7218.06	0.0610255
ACGCGGCA	TGCCGCGT	7212.41	0.0609778
TAACACGA	TCGTGTTA	7211.46	0.0609697
CGTGTCAA	TTGACACG	7210.49	0.0609615
GACATGCA	TGCATGTC	7208.54	0.060945
CATGTCCG	CGGACATG	7207.2	0.0609337
CATGGCGA	TCGCCATG	7205.44	0.0609188
CATGGTCG	CGACCATG	7204.2	0.0609083
ATGCACAC	GTGTGCAT	7199.9	0.060872
AGCCACGA	TCGTGGCT	7195.13	0.0608317
CACGCCCC	GGGGCGTG	7193.66	0.0608192
ACTCACGC	GCGTGAGT	7192.44	0.0608089
ACGCGGAC	GTCCGCGT	7188.72	0.0607775
GTGCATGA	TCATGCAC	7188.13	0.0607725
GCGTGAGA	TCTCACGC	7182.46	0.0607245
CGGCACGA	TCGTGCCG	7182.16	0.060722
ACATGCAA	TTGCATGT	7181.59	0.0607172
ATACCATG	CATGGTAT	7175.39	0.0606648
ATGTGTGC	GCACACAT	7175.03	0.0606617
CATGACAC	GTGTCATG	7172.9	0.0606437
GCCACACC	GGTGTGGC	7167.13	0.0605949
CCCACACC	GGTGTGGG	7166.57	0.0605902
CACGCTCA	TGAGCGTG	7163.65	0.0605655
CAAATGTG	CACATTTG	7162.55	0.0605562
CATGTCAC	GTGACATG	7156.17	0.0605023
TAGCGTGA	TCACGCTA	7152.84	0.0604741
ACGAGGAC	GTCCTCGT	7151.22	0.0604604
CGCGAGCA	TGCTCGCG	7144.11	0.0604003
CACCACAC	GTGTGGTG	7141.44	0.0603777
CCCATGAG	CTCATGGG	7139.27	0.0603594
AAGGTGTG	CACACCTT	7137.8	0.060347
CGTGGAAC	GTTCCACG	7136.02	0.0603319
CACGAGAA	TTCTCGTG	7134.6	0.0603199
GTGCCTAA	TTAGGCAC	7131.82	0.0602964
CGCGGCAC	GTGCCGCG	7126.96	0.0602553
CGTGCAGA	TCTGCACG	7124.05	0.0602307
GGCGTGTA	TACACGCC	7122.64	0.0602188
CGTGTTAG	CTAACACG	7121.23	0.0602069
CGTGGGCC	GGCCCACG	7120.28	0.0601988
CGTGTTGC	GCAACACG	7120.04	0.0601968
AAACGAGG	CCTCGTTT	7104.56	0.0600659
GAGCATGA	TCATGCTC	7104.56	0.0600659
ACACGCAG	CTGCGTGT	7104.31	0.0600638
ACGTGTAG	CTACACGT	7103.03	0.060053
CGAGCACA	TGTGCTCG	7099.54	0.0600235
ATGCGGTA	TACCGCAT	7098.99	0.0600188
CATGCCCC	GGGGCATG	7095.74	0.0599914
TCGCGCGA	TCGCGCGA	7094.65	0.0599821
CATGTTGG	CCAACATG	7093.64	0.0599736
ACGCGGTG	CACCGCGT	7086.09	0.0599098
GTCACGCA	TGCGTGAC	7086.08	0.0599097
CGTGCGAC	GTCGCACG	7085.73	0.0599067
ACCACGTC	GACGTGGT	7081.86	0.059874
ACGCAAGG	CCTTGCGT	7074.72	0.0598136
ATGACATG	CATGTCAT	7073.58	0.059804
GCATGATA	TATCATGC	7071.4	0.0597856
ACACCTGT	ACAGGTGT	7067.4	0.0597518
CGCCATGA	TCATGGCG	7063.6	0.0597196
GGCGTGAC	GTCACGCC	7062.11	0.059707
AGCACACA	TGTGTGCT	7060.19	0.0596908
CGTGTAAA	TTTACACG	7055.55	0.0596516
CGCGTTAC	GTAACGCG	7044.98	0.0595622
AACGTGAG	CTCACGTT	7044.31	0.0595565
ATAATGTG	CACATTAT	7043.06	0.059546
GTGTGGTA	TACCACAC	7041.77	0.0595351
CACACCAC	GTGGTGTG	7039.87	0.059519
CAACATGA	TCATGTTG	7035.26	0.05948
ATGCATGA	TCATGCAT	7034.69	0.0594752
ACGTGTAA	TTACACGT	7033.23	0.0594629
TGCACACA	TGTGTGCA	7032.21	0.0594542
ACGTGAGG	CCTCACGT	7030.92	0.0594433
CACGTTCG	CGAACGTG	7029.86	0.0594344
AATGTGGA	TCCACATT	7028.11	0.0594196
ACATGTTC	GAACATGT	7027.04	0.0594105
CATGGGAC	GTCCCATG	7024.75	0.0593912
CTCGAGGC	GCCTCGAG	7023.71	0.0593824
CATGATGA	TCATCATG	7022.18	0.0593694
AGCCACAC	GTGTGGCT	7022	0.0593679
CACGCAGA	TCTGCGTG	7021.78	0.0593661
GGGCACAC	GTGTGCCC	7019.08	0.0593432
AATGTGCC	GGCACATT	7017.08	0.0593263
CACATTTC	GAAATGTG	7014.19	0.0593019
CATATGTC	GACATATG	7012.74	0.0592896
TCGTGGAA	TTCCACGA	7009.99	0.0592664
CACGATAC	GTATCGTG	7007.02	0.0592413
ATACATGC	GCATGTAT	7001.66	0.059196
ACCATCTG	CAGATGGT	7001.52	0.0591948
ACTCGTGA	TCACGAGT	6999.28	0.0591758
CATGTAAG	CTTACATG	6997.63	0.0591619
CATGTTTA	TAAACATG	6997.41	0.05916
CGTGCATA	TATGCACG	6995.14	0.0591408
AAAACATG	CATGTTTT	6994.05	0.0591316
AACATGCC	GGCATGTT	6994.05	0.0591316
AAGTGTGC	GCACACTT	6991.51	0.0591101
CCGTGTGC	GCACACGG	6988.76	0.0590869
CGTGGAAG	CTTCCACG	6988.65	0.059086
ACCACGGG	CCCGTGGT	6981.97	0.0590295
AGACCATG	CATGGTCT	6981.45	0.0590251
CGCGCGTC	GACGCGCG	6979.49	0.0590085
ATGTCATG	CATGACAT	6979.04	0.0590047
ACATGAGC	GCTCATGT	6977.29	0.0589899
CAACGCGC	GCGCGTTG	6976.67	0.0589847
ATCCACAT	ATGTGGAT	6969.14	0.058921
CTCGCGGC	GCCGCGAG	6966.17	0.0588959
ACACACCT	AGGTGTGT	6965.95	0.058894
ATGTGCCC	GGGCACAT	6964.93	0.0588854
GCCCACAC	GTGTGGGC	6964.76	0.058884
AAAGCACG	CGTGCTTT	6963.66	0.0588747
CACGGGGC	GCCCCGTG	6961.54	0.0588568
ACATGGTG	CACCATGT	6959.25	0.0588374
ATCGTGTC	GACACGAT	6958.63	0.0588322
ACGTCGTG	CACGACGT	6958	0.0588268
CCCGCACG	CGTGCGGG	6958	0.0588268
AGGCCACG	CGTGGCCT	6952.9	0.0587837
CCATATGA	TCATATGG	6951.27	0.0587699
CGTGGATC	GATCCACG	6949.35	0.0587537
ACCATGGG	CCCATGGT	6947.33	0.0587366
CACCATGG	CCATGGTG	6947.33	0.0587366
GTGCACAC	GTGTGCAC	6939.88	0.0586736
ATGTGTGA	TCACACAT	6939.11	0.0586671
AACACCTG	CAGGTGTT	6938.24	0.0586598
CGTGGGAG	CTCCCACG	6934.33	0.0586267
CCATGGCA	TGCCATGG	6927.3	0.0585673
TACACGCA	TGCGTGTA	6918.24	0.0584907
ATCGTGGA	TCCACGAT	6912.16	0.0584393
ATGCGCAC	GTGCGCAT	6910.18	0.0584225
ACACCGTG	CACGGTGT	6910.02	0.0584212
GGCCACGA	TCGTGGCC	6909.32	0.0584153
CGCGCACC	GGTGCGCG	6904.66	0.0583759
CCACACCA	TGGTGTGG	6904.05	0.0583707
CGTGCTTA	TAAGCACG	6903.44	0.0583656
AAGCCATG	CATGGCTT	6901.72	0.058351
GGCCACAC	GTGTGGCC	6900.91	0.0583442
ACATGGTA	TACCATGT	6900.51	0.0583408
CACACGTA	TACGTGTG	6891.77	0.0582669
GGCATGAC	GTCATGCC	6890.4	0.0582553
CGTGGTTA	TAACCACG	6888.18	0.0582365
ATTCACGC	GCGTGAAT	6886.72	0.0582242
GGCGCGCC	GGCGCGCC	6886.28	0.0582205
AAACATGT	ACATGTTT	6884.77	0.0582077
ACGCGTCG	CGACGCGT	6884.53	0.0582057
CATGCAGG	CCTGCATG	6875.86	0.0581324
CGTGTTAA	TTAACACG	6872.51	0.0581041
CCTTCACG	CGTGAAGG	6870.67	0.0580885
ACGTGAGA	TCTCACGT	6859.96	0.0579979
CCACACCC	GGGTGTGG	6859.65	0.0579953
CGCCACAC	GTGTGGCG	6859.65	0.0579953
GGGCGTGA	TCACGCCC	6853.84	0.0579462
GACGTGGC	GCCACGTC	6852.7	0.0579366
ACCGCGAG	CTCGCGGT	6848.65	0.0579023
ATGGCACG	CGTGCCAT	6839.61	0.0578259
CACAGGTG	CACCTGTG	6835.84	0.057794
TACATGCA	TGCATGTA	6835.79	0.0577936
CCAACGCG	CGCGTTGG	6833.66	0.0577756
CAAACATG	CATGTTTG	6833.42	0.0577736
CATGGCTA	TAGCCATG	6831.9	0.0577607
GACCTCGC	GCGAGGTC	6830.02	0.0577448
CGCGCGCA	TGCGCGCG	6829.63	0.0577415
CCACGACG	CGTCGTGG	6828.43	0.0577314
ACACCTGG	CCAGGTGT	6825.48	0.0577064
CAGGTGTA	TACACCTG	6825.48	0.0577064
CAGGTGCG	CGCACCTG	6822.47	0.057681
ACATGGAC	GTCCATGT	6820.66	0.0576657
GTGTGGAA	TTCCACAC	6820.17	0.0576615
ATCATATG	CATATGAT	6817.7	0.0576407
AACCACAC	GTGTGGTT	6815.55	0.0576225
GCCCACCC	GGGTGGGC	6811.74	0.0575903
ACGAGGCA	TGCCTCGT	6811.16	0.0575854
ACGTGACG	CGTCACGT	6811.03	0.0575843
ACCCGCGC	GCGCGGGT	6807.59	0.0575552
ATCACGCA	TGCGTGAT	6807.25	0.0575523
GATCATGC	GCATGATC	6806.4	0.0575451
ACATGTAG	CTACATGT	6804.75	0.0575312
CGTGACTA	TAGTCACG	6803.26	0.0575186
ACATGAGT	ACTCATGT	6802.78	0.0575145
AACCTCAT	ATGAGGTT	6799.03	0.0574828
AGCACGGG	CCCGTGCT	6798.59	0.0574791
CATGGCTC	GAGCCATG	6797.52	0.05747
ACCACGAC	GTCGTGGT	6795.24	0.0574508
GCATGAAC	GTTCATGC	6792.16	0.0574247
ACATGATC	GATCATGT	6790.39	0.0574098
ATGCACTC	GAGTGCAT	6787.27	0.0573834
CTCGCACA	TGTGCGAG	6784.6	0.0573608
CCCCACAC	GTGTGGGG	6779.45	0.0573173
ATGAGGCA	TGCCTCAT	6766.34	0.0572064
CACACCTG	CAGGTGTG	6759.78	0.057151
ACGTGATG	CATCACGT	6759.37	0.0571475
AGCGCGCT	AGCGCGCT	6756.22	0.0571209
CACGCCAG	CTGGCGTG	6751.31	0.0570794
CGTGCATC	GATGCACG	6748.47	0.0570553
ACGTGAAG	CTTCACGT	6744.96	0.0570257
CGTGGGCA	TGCCCACG	6742.27	0.0570029
CCACGTCG	CGACGTGG	6736.41	0.0569534
ATCCCATG	CATGGGAT	6733.05	0.056925
ACATATGT	ACATATGT	6730.61	0.0569043
CATGCCAG	CTGGCATG	6729.41	0.0568942
CATGTTTC	GAAACATG	6728.24	0.0568843
ATGAGGGA	TCCCTCAT	6725.16	0.0568583
GCGCGCTA	TAGCGCGC	6723.76	0.0568464
ATGCGTAC	GTACGCAT	6718.4	0.0568011
ATGTGTCA	TGACACAT	6714.53	0.0567684
CGGGCACG	CGTGCCCG	6693.19	0.056588
CAATGAGG	CCTCATTG	6692.66	0.0565835
AAGACACG	CGTGTCTT	6692.64	0.0565833
GCGTTTCC	GGAAACGC	6690.48	0.0565651
ATCACGCC	GGCGTGAT	6689.34	0.0565554
AGACACGA	TCGTGTCT	6677.22	0.056453
AGCGTGAG	CTCACGCT	6675.96	0.0564423
AGGGCACG	CGTGCCCT	6675.89	0.0564417
CTCGCGAG	CTCGCGAG	6675.52	0.0564386
AGCACACT	AGTGTGCT	6668.6	0.0563801
ATGTGGAC	GTCCACAT	6668.38	0.0563782
CACAAGGC	GCCTTGTG	6659.47	0.0563029
GCACCTGC	GCAGGTGC	6655.65	0.0562706
AGCTCATG	CATGAGCT	6655.24	0.0562671
CACTCATG	CATGAGTG	6647.42	0.056201
CGTGCAGC	GCTGCACG	6647.19	0.0561991
TGTGCACA	TGTGCACA	6644.59	0.0561771
ATGGCCAT	ATGGCCAT	6644.33	0.0561749
AGCAGATG	CATCTGCT	6639.83	0.0561368
CATGAGTA	TACTCATG	6639.47	0.0561338
CGTGGGGC	GCCCCACG	6639.29	0.0561323
CCCCACGA	TCGTGGGG	6638.68	0.0561271
ATGCGCGG	CCGCGCAT	6635.6	0.0561011
ATGGGGGC	GCCCCCAT	6635.53	0.0561005
ACATGTAC	GTACATGT	6634.52	0.056092
ATGCGTTA	TAACGCAT	6633.42	0.0560826
ATACACAC	GTGTGTAT	6632.9	0.0560783
ATGCGTTC	GAACGCAT	6628.63	0.0560422
CCCACCCC	GGGGTGGG	6623.78	0.0560011
CAGCACAC	GTGTGCTG	6615.43	0.0559306
CCTCCACG	CGTGGAGG	6615.35	0.0559299
GAACACAC	GTGTGTTC	6612.85	0.0559087
CGAACACG	CGTGTTCG	6611.89	0.0559006
ACGTGATC	GATCACGT	6610.45	0.0558884
CTCATGTC	GACATGAG	6608.54	0.0558723
CATGGCCG	CGGCCATG	6605.06	0.0558429
AACAGCAT	ATGCTGTT	6603.76	0.0558319
AAACACAC	GTGTGTTT	6602.59	0.055822
AACGAGGG	CCCTCGTT	6602.02	0.0558172
GCGTGAAC	GTTCACGC	6595.52	0.0557622
CGTGCCTC	GAGGCACG	6588.99	0.055707
CACCTGGA	TCCAGGTG	6586.07	0.0556823
GCGTGAGC	GCTCACGC	6582.06	0.0556484
CGCACGAC	GTCGTGCG	6580.68	0.0556368
GAACACGA	TCGTGTTC	6578.19	0.0556157
CCGCGTTA	TAACGCGG	6573.23	0.0555738
ACGACCAC	GTGGTCGT	6566.17	0.0555141
TCACACGA	TCGTGTGA	6565.48	0.0555082
CGTGTGAC	GTCACACG	6565.09	0.0555049
CGTGTACA	TGTACACG	6563.91	0.055495
CAGTCACG	CGTGACTG	6562.42	0.0554824
ACGACATG	CATGTCGT	6562.14	0.05548
CGTGATGC	GCATCACG	6561.98	0.0554787
CCATGGCG	CGCCATGG	6560.77	0.0554684
CATGCCTA	TAGGCATG	6556.95	0.0554361
GCGCGGTA	TACCGCGC	6556.54	0.0554327
AATCGTGG	CCACGATT	6556.16	0.0554295
CGCGAGGA	TCCTCGCG	6555.43	0.0554233
CGTCATGC	GCATGACG	6550.9	0.055385
ACAACACG	CGTGTTGT	6550.89	0.0553849
CATGTAAC	GTTACATG	6545.68	0.0553408
CTCGTGAA	TTCACGAG	6545.3	0.0553376
GTGACCAC	GTGGTCAC	6544.59	0.0553316
AAGTGTGG	CCACACTT	6540.49	0.055297
ATGTGTTC	GAACACAT	6539.98	0.0552927
CATGGAAA	TTTCCATG	6539.34	0.0552872
ACACACGG	CCGTGTGT	6538.44	0.0552796
GCCATGGC	GCCATGGC	6537.82	0.0552744
ATGTGCTA	TAGCACAT	6533.98	0.0552419
AATGTGAC	GTCACATT	6531.06	0.0552172
CGTGGAAA	TTTCCACG	6517.51	0.0551027
CATGAGCC	GGCTCATG	6516.96	0.055098
CATGTTAG	CTAACATG	6515.82	0.0550884
GCGAGGCA	TGCCTCGC	6515.35	0.0550844
GTGCCGCA	TGCGGCAC	6515	0.0550815
CGTGGATA	TATCCACG	6514.46	0.0550769
ACACGACG	CGTCGTGT	6510.58	0.0550441
CCGCACAC	GTGTGCGG	6510.16	0.0550405
CCGCGCGA	TCGCGCGG	6508	0.0550223
TCGTGTCA	TGACACGA	6506.98	0.0550137
CACATATG	CATATGTG	6506.1	0.0550062
ATGCCGTA	TACGGCAT	6506.01	0.0550055
ACGACACG	CGTGTCGT	6502.32	0.0549743
ACACGGTG	CACCGTGT	6501.58	0.054968
CCCATGGC	GCCATGGG	6501.09	0.0549639
CCGCACGA	TCGTGCGG	6500.63	0.05496
AATGCGGC	GCCGCATT	6500.4	0.054958
CACATTTA	TAAATGTG	6493.41	0.0548989
CACACGTC	GACGTGTG	6493.18	0.054897
CCCACGGG	CCCGTGGG	6488.96	0.0548613
CACCATGA	TCATGGTG	6483.99	0.0548193
ATGCCTCG	CGAGGCAT	6482.42	0.054806
CAGGTGAC	GTCACCTG	6481	0.054794
CGTGAACA	TGTTCACG	6478.64	0.0547741
TCACGCCA	TGGCGTGA	6478.64	0.0547741
CACATTGA	TCAATGTG	6477.35	0.0547631
CATGAGCG	CGCTCATG	6475.93	0.0547511
CAGCCATG	CATGGCTG	6473.35	0.0547293
ACGAGCAT	ATGCTCGT	6472.25	0.05472
GTGGGGAA	TTCCCCAC	6472.25	0.05472
CACAATGC	GCATTGTG	6470.82	0.0547079
CATGGACG	CGTCCATG	6470.74	0.0547073
ACCCCACG	CGTGGGGT	6470.55	0.0547057
CAACACGA	TCGTGTTG	6466.52	0.0546716
AACATGGT	ACCATGTT	6466.45	0.054671
CTCATGAC	GTCATGAG	6464.68	0.054656
ACGAGGCT	AGCCTCGT	6460.35	0.0546194
AACATGGG	CCCATGTT	6458.92	0.0546073
CATGTAGG	CCTACATG	6458.4	0.0546029
CATGATAC	GTATCATG	6458.14	0.0546007
CATACACG	CGTGTATG	6457.48	0.0545952
ACGCGAGT	ACTCGCGT	6455.64	0.0545796
CACGACGC	GCGTCGTG	6455.64	0.0545796
CGTGTCCA	TGGACACG	6455.64	0.0545796
TCGTGCCA	TGGCACGA	6455.46	0.0545781
ACCACACT	AGTGTGGT	6455.1	0.054575
TCATGCGA	TCGCATGA	6449.36	0.0545265
CCAGGTGC	GCACCTGG	6446.56	0.0545028
CGGCGTGA	TCACGCCG	6446.25	0.0545002
CTCACGCC	GGCGTGAG	6446.25	0.0545002
ATCGCGCG	CGCGCGAT	6445.21	0.0544914
CATGTACA	TGTACATG	6440.79	0.054454
AGAACGCG	CGCGTTCT	6439.41	0.0544424
CCACGATC	GATCGTGG	6439.01	0.054439
ATAACGCG	CGCGTTAT	6438.28	0.0544328
ACGCGCCA	TGGCGCGT	6438.18	0.054432
AGGCGCGC	GCGCGCCT	6435.6	0.0544102
CCTTGTGC	GCACAAGG	6435.27	0.0544074
CACCTGCA	TGCAGGTG	6433.9	0.0543958
AAATGTGT	ACACATTT	6433.82	0.0543951
GTGCTGCA	TGCAGCAC	6432.95	0.0543878
CATGCAAA	TTTGCATG	6432.43	0.0543834
ACAACGCG	CGCGTTGT	6431.45	0.0543751
TGACCCCA	TGGGGTCA	6430.24	0.0543649
ATGGGGTC	GACCCCAT	6429.2	0.0543561
TCACGAGA	TCTCGTGA	6427.69	0.0543433
ACGCGTCC	GGACGCGT	6418.72	0.0542675
ATGCCACA	TGTGGCAT	6418.66	0.0542669
CATCTGCA	TGCAGATG	6418.25	0.0542635
CGCGTTGA	TCAACGCG	6417.07	0.0542535
ATGCCCAC	GTGGGCAT	6410.84	0.0542008
CGTGCGAG	CTCGCACG	6410.73	0.0541999
AATACACG	CGTGTATT	6405.76	0.0541579
CATGACGC	GCGTCATG	6403.69	0.0541404
GTGTGACA	TGTCACAC	6400.79	0.0541159
CGTGTAAG	CTTACACG	6399.46	0.0541046
GCACGACA	TGTCGTGC	6399.06	0.0541012
ATGCGGAC	GTCCGCAT	6398.97	0.0541005
CGTGTCCC	GGGACACG	6398.91	0.0541
CGCGATTC	GAATCGCG	6398.5	0.0540965
TGCGCGCA	TGCGCGCA	6394.2	0.0540602
CACACCTC	GAGGTGTG	6391.12	0.0540341
ACGAGGTC	GACCTCGT	6388.59	0.0540127
CACATTAA	TTAATGTG	6386.49	0.053995
CGCACCAC	GTGGTGCG	6384.2	0.0539756
CTCACGCA	TGCGTGAG	6383.43	0.0539691
CCATGAGC	GCTCATGG	6382.15	0.0539583
CCAACACG	CGTGTTGG	6380.28	0.0539425
CACCCACA	TGTGGGTG	6378.79	0.0539299
CACGTCGC	GCGACGTG	6378.79	0.0539299
CGACGTGC	GCACGTCG	6378.79	0.0539299
GCACCCAC	GTGGGTGC	6378.79	0.0539299
AGGAATCG	CGATTCCT	6378.36	0.0539262
AATGCGGT	ACCGCATT	6370.25	0.0538577
ACGCGCGA	TCGCGCGT	6366.53	0.0538262
AACATGGC	GCCATGTT	6366.38	0.0538249
ACCCACCC	GGGTGGGT	6363.48	0.0538004
CACACTAC	GTAGTGTG	6357.25	0.0537478
CGTGTTCC	GGAACACG	6347.77	0.0536676
ATGAGGCG	CGCCTCAT	6346.87	0.05366
ACCTCACG	CGTGAGGT	6346.83	0.0536597
GCGAGCAC	GTGCTCGC	6342.55	0.0536235
CGTGCCAA	TTGGCACG	6340.52	0.0536063
CCTGCACG	CGTGCAGG	6339.03	0.0535937
CCACCTGA	TCAGGTGG	6337.03	0.0535768
AACGCGCA	TGCGCGTT	6335.96	0.0535678
CGCACACA	TGTGTGCG	6332.61	0.0535394
ACGTGAAA	TTTCACGT	6328.57	0.0535053
CATGGGTA	TACCCATG	6327.6	0.0534971
GTGTGGCA	TGCCACAC	6326.87	0.0534909
GCGCGGGA	TCCCGCGC	6322.19	0.0534513
CATGTCGC	GCGACATG	6319.75	0.0534307
AGGCCATG	CATGGCCT	6319.18	0.0534259
GGCCATGA	TCATGGCC	6319.18	0.0534259
GAATGTGC	GCACATTC	6313.24	0.0533757
ATATGGCA	TGCCATAT	6313.03	0.0533739
CCAGATGG	CCATCTGG	6312.94	0.0533731
AACCTCGC	GCGAGGTT	6311.8	0.0533635
CACATTAC	GTAATGTG	6311.64	0.0533621
ACGCGGGG	CCCCGCGT	6308.11	0.0533323
CACACTTC	GAAGTGTG	6307.03	0.0533232
ATGCTCGC	GCGAGCAT	6304.7	0.0533035
GCGCGCGA	TCGCGCGC	6304.7	0.0533035
ACGAGGGG	CCCCTCGT	6300.44	0.0532675
CGTGCGGA	TCCGCACG	6299.54	0.0532598
GCGCGGCC	GGCCGCGC	6298.94	0.0532548
ATATCGTG	CACGATAT	6297.99	0.0532467
ACACGACC	GGTCGTGT	6297.66	0.0532439
CTCGCGGA	TCCGCGAG	6296.73	0.0532361
AACGCGGC	GCCGCGTT	6294.02	0.0532132
ACACCGCG	CGCGGTGT	6294.02	0.0532132
CCACGACA	TGTCGTGG	6293.86	0.0532118
AATCACGT	ACGTGATT	6292.38	0.0531993
AATGAGGC	GCCTCATT	6289.73	0.0531769
AACCACAT	ATGTGGTT	6287.39	0.0531571
CTCACGAG	CTCGTGAG	6286.48	0.0531494
CGTGACAA	TTGTCACG	6284.02	0.0531286
CATGGCGC	GCGCCATG	6283.14	0.0531212
ACACGTCG	CGACGTGT	6281.59	0.0531081
CGTGCCCC	GGGGCACG	6278.2	0.0530794
ACGCACGG	CCGTGCGT	6277.51	0.0530736
AATGTGAT	ATCACATT	6276.4	0.0530642
ATTCCATG	CATGGAAT	6273.77	0.053042
CATGGCCC	GGGCCATG	6272.77	0.0530335
ACATGACA	TGTCATGT	6269.55	0.0530063
AGCCCACG	CGTGGGCT	6268.9	0.0530008
AAATCACG	CGTGATTT	6267.71	0.0529907
CATGGGAA	TTCCCATG	6264.56	0.0529641
CATGGTTA	TAACCATG	6263.26	0.0529531
ATGGCGCG	CGCGCCAT	6262.9	0.0529501
GCGCGGCA	TGCCGCGC	6262.9	0.0529501
CGCCGCAC	GTGCGGCG	6260.4	0.0529289
ACGCTGAT	ATCAGCGT	6260.25	0.0529277
CGTGAGAG	CTCTCACG	6254.99	0.0528832
AATCATGC	GCATGATT	6254.95	0.0528829
AGATCATG	CATGATCT	6251.36	0.0528525
GTGTGCAA	TTGCACAC	6249.41	0.052836
ACGCGGGA	TCCCGCGT	6247.39	0.0528189
ATGCCGCA	TGCGGCAT	6242.7	0.0527793
AATGTGTC	GACACATT	6241.24	0.0527669
GTGTGTCA	TGACACAC	6239.28	0.0527504
CCGTGCAC	GTGCACGG	6238.7	0.0527455
AATGTGGG	CCCACATT	6236.34	0.0527255
CGTGCGTA	TACGCACG	6235.93	0.052722
ACCCATGG	CCATGGGT	6233.49	0.0527014
ATGCACAG	CTGTGCAT	6232.77	0.0526953
GTGGTCCA	TGGACCAC	6226.09	0.0526389
CAACGTTG	CAACGTTG	6224.28	0.0526236
ATACCGCG	CGCGGTAT	6222.31	0.0526069
CCGCGCAC	GTGCGCGG	6222.31	0.0526069
CATGTCCA	TGGACATG	6220.16	0.0525887
ACGCCTTG	CAAGGCGT	6218.79	0.0525771
ATGCGCGC	GCGCGCAT	6218.47	0.0525744
AACACATT	AATGTGTT	6215.28	0.0525475
AGCAATGC	GCATTGCT	6214.6	0.0525417
ACACGCAA	TTGCGTGT	6213.84	0.0525353
ATTGCGTG	CACGCAAT	6213.84	0.0525353
ATCGTGCA	TGCACGAT	6213.53	0.0525327
GCGCACCC	GGGTGCGC	6213.41	0.0525316
CCGTGCGC	GCGCACGG	6212.95	0.0525278
ACTCACAC	GTGTGAGT	6212.71	0.0525257
AAACGCGG	CCGCGTTT	6212.43	0.0525234
GCGCCACA	TGTGGCGC	6212.01	0.0525198
ATGCGACA	TGTCGCAT	6209.79	0.052501
CCCACACA	TGTGTGGG	6209.62	0.0524996
AAACGCGT	ACGCGTTT	6203.26	0.0524458
CATGGAAG	CTTCCATG	6202.15	0.0524365
CGTGCGAA	TTCGCACG	6200.07	0.0524189
CACGACAC	GTGTCGTG	6196.6	0.0523895
CAATGTGA	TCACATTG	6195.91	0.0523837
CACCGCGC	GCGCGGTG	6195.09	0.0523768
ACATGTCG	CGACATGT	6195.06	0.0523765
CGTGCTAA	TTAGCACG	6194.53	0.052372
TAGCATGA	TCATGCTA	6194.23	0.0523695
TACATGTA	TACATGTA	6190.93	0.0523416
CAGGCACG	CGTGCCTG	6190.82	0.0523407
TCATGCCA	TGGCATGA	6190.3	0.0523363
ACTCGCGG	CCGCGAGT	6189.74	0.0523315
ATGCGGGC	GCCCGCAT	6187.21	0.0523101
CGACACGA	TCGTGTCG	6185.38	0.0522947
ACTCATGA	TCATGAGT	6183.18	0.0522761
CCACCCCA	TGGGGTGG	6179.86	0.052248
CGCGCACA	TGTGCGCG	6178.76	0.0522387
ATGACCAC	GTGGTCAT	6178.4	0.0522357
ATGTGTCG	CGACACAT	6177.49	0.052228
ATAACATG	CATGTTAT	6174	0.0521985
GTACACAC	GTGTGTAC	6170.94	0.0521726
CATGGGAG	CTCCCATG	6166.1	0.0521317
GGTGGGTA	TACCCACC	6165.05	0.0521228
GCACGCAA	TTGCGTGC	6164.28	0.0521163
CGTGATTC	GAATCACG	6158.75	0.0520695
AACACGAT	ATCGTGTT	6156.4	0.0520497
CCCGTGCA	TGCACGGG	6155.75	0.0520442
AAAACGCG	CGCGTTTT	6155.13	0.0520389
AGCACCTG	CAGGTGCT	6154.35	0.0520323
GTGGCACA	TGTGCCAC	6149.93	0.051995
CGCGCCAC	GTGGCGCG	6148.31	0.0519813
CGTGTAAC	GTTACACG	6146.61	0.0519669
CCACGTCA	TGACGTGG	6146.33	0.0519645
CGCGGCGC	GCGCCGCG	6146.27	0.051964
ACATGTTA	TAACATGT	6143.35	0.0519393
AGTCCATG	CATGGACT	6141.85	0.0519266
CGCCACCC	GGGTGGCG	6141.04	0.0519198
CGCCATAC	GTATGGCG	6139.53	0.051907
AGGTGGTG	CACCACCT	6137.11	0.0518866
CCATGGGC	GCCCATGG	6136.95	0.0518852
CCACACAC	GTGTGTGG	6136.09	0.0518779
GTGCGCGA	TCGCGCAC	6135.2	0.0518704
ACGTCATG	CATGACGT	6134.55	0.0518649
GCCCACGA	TCGTGGGC	6134.25	0.0518624
CGACATGA	TCATGTCG	6129.83	0.051825
GCGCGGAC	GTCCGCGC	6128.68	0.0518153
ATGCGGTC	GACCGCAT	6124.02	0.0517759
CGCGCCCA	TGGGCGCG	6120.51	0.0517462
ATGTGACC	GGTCACAT	6119.62	0.0517387
AGTGTGGC	GCCACACT	6119.09	0.0517342
ACAGATGG	CCATCTGT	6118.61	0.0517302
ACACCACC	GGTGGTGT	6116.1	0.0517089
GCACGATA	TATCGTGC	6115.4	0.051703
CACCTCAC	GTGAGGTG	6111.45	0.0516696
CGCAAGGA	TCCTTGCG	6110.79	0.051664
CATGAGAA	TTCTCATG	6110.69	0.0516632
CACCGTGC	GCACGGTG	6110.58	0.0516623
ATCGCACG	CGTGCGAT	6108.95	0.0516485
CGCGCCGC	GCGGCGCG	6106.74	0.0516298
ATGCGAGG	CCTCGCAT	6106.43	0.0516272
ATGCAGCC	GGCTGCAT	6103.63	0.0516035
AGACGTGG	CCACGTCT	6097.33	0.0515502
ATGAGGTG	CACCTCAT	6093.45	0.0515174
ACCTCGCT	AGCGAGGT	6093.39	0.0515169
CACACACA	TGTGTGTG	6091.65	0.0515022
AGAACATG	CATGTTCT	6090.59	0.0514933
GAGCGCGC	GCGCGCTC	6090.5	0.0514925
CGTGTCTA	TAGACACG	6089.54	0.0514844
CACCTCGC	GCGAGGTG	6087.85	0.0514701
AATCGCGT	ACGCGATT	6086.45	0.0514583
ACCAGATG	CATCTGGT	6086.17	0.0514559
TAACGTGA	TCACGTTA	6084.13	0.0514386
ATTGCACG	CGTGCAAT	6083.4	0.0514325
AACGCGGA	TCCGCGTT	6081.53	0.0514167
ACGAGGAA	TTCCTCGT	6078.46	0.0513907
ACGTGAGT	ACTCACGT	6078.32	0.0513895
CATGTTAC	GTAACATG	6077.59	0.0513834
GGCACGCA	TGCGTGCC	6072.85	0.0513433
GCCACCAC	GTGGTGGC	6071.42	0.0513312
CGTCGTGC	GCACGACG	6069.33	0.0513135
GTGTTGCA	TGCAACAC	6069.33	0.0513135
CATGTCTC	GAGACATG	6069.1	0.0513116
GGCGCCAC	GTGGCGCC	6069.09	0.0513115
ATGTGTAC	GTACACAT	6066.27	0.0512876
GTGGCAGA	TCTGCCAC	6064.43	0.0512721
CATATGTA	TACATATG	6061.26	0.0512453
CCCCGCAC	GTGCGGGG	6060.58	0.0512395
AGATGCAC	GTGCATCT	6059.93	0.051234
CATGCAAG	CTTGCATG	6059.53	0.0512307
ATTTCCAC	GTGGAAAT	6055.89	0.0511999
ACCGCACC	GGTGCGGT	6054.86	0.0511912
CCGGCACG	CGTGCCGG	6053.9	0.0511831
TGCCGGCA	TGCCGGCA	6053.9	0.0511831
ACATGGCT	AGCCATGT	6053.49	0.0511796
CGTGTTGA	TCAACACG	6052.02	0.0511672
ATATGCAC	GTGCATAT	6047.9	0.0511323
ATGTGCCA	TGGCACAT	6046.23	0.0511182
AAACATGG	CCATGTTT	6045.13	0.0511089
ACATGGAA	TTCCATGT	6045.13	0.0511089
TCGCACGA	TCGTGCGA	6043.8	0.0510977
ACGCGACG	CGTCGCGT	6043.28	0.0510933
GACACACA	TGTGTGTC	6041.96	0.0510821
CCCGTGGC	GCCACGGG	6040.4	0.0510689
ATGCGGCC	GGCCGCAT	6039.72	0.0510632
ACCACCCC	GGGGTGGT	6039.49	0.0510612
ACGCGTCT	AGACGCGT	6037.99	0.0510486
ACACACAC	GTGTGTGT	6036.2	0.0510334
ACATGGCC	GGCCATGT	6034.57	0.0510196
CGTGTGAA	TTCACACG	6033.51	0.0510107
AAAGTGTG	CACACTTT	6033.27	0.0510086
AGTGTGCG	CGCACACT	6033.27	0.0510086
ATGCGCTA	TAGCGCAT	6033.11	0.0510073
AGGGGTGG	CCACCCCT	6031.97	0.0509977
ATCACCAC	GTGGTGAT	6030.93	0.0509889
ATTCATGC	GCATGAAT	6029.25	0.0509747
CAGCGCGG	CCGCGCTG	6028.3	0.0509666
ACATGCCT	AGGCATGT	6023.24	0.0509238
ATCATGGC	GCCATGAT	6021.85	0.0509121
CATGTTCA	TGAACATG	6021.45	0.0509087
CACCTGTC	GACAGGTG	6020.5	0.0509007
ACGCATAA	TTATGCGT	6020.23	0.0508984
AGCACGTC	GACGTGCT	6020.11	0.0508974
GCACGTCA	TGACGTGC	6020.11	0.0508974
CGTGATTA	TAATCACG	6017.34	0.050874
ACAGCGCG	CGCGCTGT	6016.1	0.0508635
CGCGCGTA	TACGCGCG	6012.4	0.0508322
ACCACCAC	GTGGTGGT	6012.31	0.0508314
ACAACGAG	CTCGTTGT	6010.84	0.050819
ACGGTGTG	CACACCGT	6010.63	0.0508172
CAGGTGCA	TGCACCTG	6008.9	0.0508026
CACACGGC	GCCGTGTG	6007.26	0.0507887
ACATGGAG	CTCCATGT	6005.93	0.0507775
ACGTTGTC	GACAACGT	6005.93	0.0507775
ACACGGCG	CGCCGTGT	6005.41	0.0507731
ATGCAACG	CGTTGCAT	6004.62	0.0507664
AGCGTGAA	TTCACGCT	6003.75	0.0507591
ACGCCGCA	TGCGGCGT	6003.22	0.0507546
CATATGAC	GTCATATG	6002.17	0.0507457
CTCGAGGA	TCCTCGAG	6001.78	0.0507424
CACCCGTG	CACGGGTG	6001.47	0.0507398
GGGGTCAA	TTGACCCC	6001.29	0.0507383
CAATCACG	CGTGATTG	6000.22	0.0507292
CACGATTC	GAATCGTG	6000.07	0.050728
CCTACACG	CGTGTAGG	5999.85	0.0507261
CACGGTGA	TCACCGTG	5998.92	0.0507182
ACTACACG	CGTGTAGT	5995.8	0.0506919
CATGGACC	GGTCCATG	5995.17	0.0506865
GCGCGTTA	TAACGCGC	5993.55	0.0506728
CACGACCA	TGGTCGTG	5990.56	0.0506476
ACGCCCGC	GCGGGCGT	5986.6	0.0506141
AATGAGGT	ACCTCATT	5984.13	0.0505932
ATGTCACG	CGTGACAT	5982.59	0.0505802
ACCCACAC	GTGTGGGT	5980.57	0.0505631
GCAGGTGA	TCACCTGC	5979.59	0.0505548
ATGAGCAT	ATGCTCAT	5972.83	0.0504977
ATGTGAGG	CCTCACAT	5965.16	0.0504328
GCCACGAC	GTCGTGGC	5963.38	0.0504178
CATACATG	CATGTATG	5963.3	0.0504171
GCGCGCAA	TTGCGCGC	5963.3	0.0504171
CTCCACAC	GTGTGGAG	5963.1	0.0504154
CGCGTTTC	GAAACGCG	5963.07	0.0504151
AGTCACAC	GTGTGACT	5960.01	0.0503893
AGGCATGA	TCATGCCT	5959.73	0.0503869
ACACACCG	CGGTGTGT	5959.05	0.0503811
CATGTTCC	GGAACATG	5957.5	0.050368
AGGCGCAC	GTGCGCCT	5954.18	0.05034
GGCGCACA	TGTGCGCC	5954.18	0.05034
ACCCGTGC	GCACGGGT	5953.04	0.0503303
CGTGCAAA	TTTGCACG	5953.04	0.0503303
AATCATGT	ACATGATT	5952.68	0.0503273
CACCGCAC	GTGCGGTG	5951.6	0.0503182
ACGTTGCA	TGCAACGT	5951.18	0.0503146
AGACGCAT	ATGCGTCT	5949.93	0.050304
CATGGTAA	TTACCATG	5949.79	0.0503029
GCATATGA	TCATATGC	5949.57	0.050301
CACCCCGC	GCGGGGTG	5948.45	0.0502915
CCCCGCGC	GCGCGGGG	5948.33	0.0502905
CAAGTGTG	CACACTTG	5943	0.0502455
TATCATGA	TCATGATA	5941.4	0.0502319
AACCATGA	TCATGGTT	5938.52	0.0502076
GCGTTGCA	TGCAACGC	5938.09	0.0502039
CCATGGGA	TCCCATGG	5937.03	0.050195
AAACGCAT	ATGCGTTT	5936.13	0.0501874
CAACACAC	GTGTGTTG	5933.99	0.0501693
CGCACCCC	GGGGTGCG	5933.74	0.0501672
TCGTGCAA	TTGCACGA	5933.53	0.0501654
CCCCGTGA	TCACGGGG	5932.67	0.0501581
GCATGAAA	TTTCATGC	5931.55	0.0501486
CCTCGTTA	TAACGAGG	5930.78	0.0501421
CGCACCCA	TGGGTGCG	5929.93	0.050135
ACATGTCC	GGACATGT	5928.94	0.0501266
ATCGTGCC	GGCACGAT	5928.31	0.0501213
ACGCGACC	GGTCGCGT	5925.97	0.0501015
TAGCACGA	TCGTGCTA	5925.08	0.0500939
GAAAGCAC	GTGCTTTC	5923.93	0.0500842
CCATGTTC	GAACATGG	5922.49	0.050072
CACCCTCG	CGAGGGTG	5921.95	0.0500675
GCATCACA	TGTGATGC	5918.1	0.0500349
CGTGTCGA	TCGACACG	5917.85	0.0500328
GATCGCGC	GCGCGATC	5915.68	0.0500145
ATGTGATA	TATCACAT	5914.96	0.0500084
CATGGAGC	GCTCCATG	5914.96	0.0500084
ACGCAACA	TGTTGCGT	5914.85	0.0500075
ACCTGGTG	CACCAGGT	5914.75	0.0500066
GTCCACGA	TCGTGGAC	5914.61	0.0500054
CTTGTGGC	GCCACAAG	5913.81	0.0499987
GGCGCGCA	TGCGCGCC	5913.66	0.0499974
AGTACATG	CATGTACT	5911.99	0.0499833
ATCATGCC	GGCATGAT	5911	0.0499749
CAGATGGG	CCCATCTG	5909.53	0.0499625
ATGCGGTG	CACCGCAT	5907.58	0.049946
GAGCGTGA	TCACGCTC	5905.61	0.0499293
ATGGTGCA	TGCACCAT	5905.1	0.049925
CACACGGA	TCCGTGTG	5904.8	0.0499225
AGTGTGAC	GTCACACT	5900.27	0.0498842
CGACCACA	TGTGGTCG	5899.05	0.0498739
GCGCCACC	GGTGGCGC	5895.94	0.0498476
ATAGTGTG	CACACTAT	5887.45	0.0497758
GTGTGATA	TATCACAC	5887.45	0.0497758
AGCCCATG	CATGGGCT	5883.32	0.0497409
ACATGTCT	AGACATGT	5881.88	0.0497287
ACCATGAT	ATCATGGT	5880.97	0.049721
ATGTGGGC	GCCCACAT	5879.83	0.0497114
CGTGATAA	TTATCACG	5879.81	0.0497112
CGCAACGC	GCGTTGCG	5879.58	0.0497093
CGCCTCAC	GTGAGGCG	5878.72	0.049702
CATCCATG	CATGGATG	5877.34	0.0496903
AAGCGCGC	GCGCGCTT	5877.3	0.04969
AACCGCGT	ACGCGGTT	5876.37	0.0496821
CCCACCCA	TGGGTGGG	5874.81	0.0496689
CGTACCAC	GTGGTACG	5873.57	0.0496585
AACGCGAG	CTCGCGTT	5873.14	0.0496548
ACCCCGCG	CGCGGGGT	5872.72	0.0496513
CGTTCTCC	GGAGAACG	5872.49	0.0496493
ACGAGGTG	CACCTCGT	5871.56	0.0496415
ACGCGTAT	ATACGCGT	5865.93	0.0495939
CTACGTGC	GCACGTAG	5864.33	0.0495803
CCTTGTGA	TCACAAGG	5862.8	0.0495674
CATGTATC	GATACATG	5862.51	0.0495649
AACATGAT	ATCATGTT	5862.03	0.0495609
CACCTGGG	CCCAGGTG	5861.93	0.04956
GGGCATGA	TCATGCCC	5859.79	0.0495419
GGACACAC	GTGTGTCC	5858.86	0.0495341
GGTGACAC	GTGTCACC	5857.48	0.0495224
AGGCGTGA	TCACGCCT	5855.2	0.0495031
GGTCCACA	TGTGGACC	5853.9	0.0494922
CACTCACG	CGTGAGTG	5852.14	0.0494773
ACAGTGTG	CACACTGT	5851.58	0.0494725
AACGAGGA	TCCTCGTT	5850.34	0.0494621
AGGCACGA	TCGTGCCT	5849.52	0.0494551
CATGGGCC	GGCCCATG	5847.01	0.0494339
AACATCGT	ACGATGTT	5846.71	0.0494314
CATCACAC	GTGTGATG	5846.61	0.0494305
CAATGCGC	GCGCATTG	5842.51	0.0493959
GCGAGGTA	TACCTCGC	5840.69	0.0493805
CGTGTCAG	CTGACACG	5839.41	0.0493696
CATGGGCA	TGCCCATG	5836.96	0.0493489
GGACGCAC	GTGCGTCC	5835.77	0.0493389
ACTCGAGG	CCTCGAGT	5833.74	0.0493217
GAACGCGC	GCGCGTTC	5829.2	0.0492833
AGACACAC	GTGTGTCT	5828.87	0.0492805
CATGTCGA	TCGACATG	5828.47	0.0492772
ACATGTAA	TTACATGT	5827.25	0.0492668
ACGCTCAT	ATGAGCGT	5827.25	0.0492668
GACCATGA	TCATGGTC	5826.62	0.0492615
AACATGTC	GACATGTT	5824.66	0.0492449
CGGACACA	TGTGTCCG	5823.65	0.0492364
GCACGTCC	GGACGTGC	5823.59	0.0492359
AAATGCGT	ACGCATTT	5822.79	0.0492291
ACACGGGA	TCCCGTGT	5820.94	0.0492135
ATGGCACC	GGTGCCAT	5819.41	0.0492006
CACACTGC	GCAGTGTG	5818.77	0.0491951
GTGCGCCA	TGGCGCAC	5818.12	0.0491896
CAAACGCG	CGCGTTTG	5816.9	0.0491793
CATGGAGG	CCTCCATG	5815.26	0.0491655
CATACCAC	GTGGTATG	5814.86	0.0491621
GACGCACA	TGTGCGTC	5814.85	0.049162
ATGTGCAG	CTGCACAT	5814.5	0.049159
AGCACGAA	TTCGTGCT	5813.12	0.0491474
ACGCACCC	GGGTGCGT	5811.83	0.0491365
CGTGCCGA	TCGGCACG	5809.31	0.0491152
CACAAGGG	CCCTTGTG	5807.1	0.0490965
ACCATACG	CGTATGGT	5803.53	0.0490663
CGCCCACA	TGTGGGCG	5801.7	0.0490508
ATGTACAC	GTGTACAT	5799.81	0.0490348
CATGACCC	GGGTCATG	5799.81	0.0490348
GCATACGC	GCGTATGC	5798.51	0.0490239
CACGTCAC	GTGACGTG	5796.3	0.0490052
ACATGTCA	TGACATGT	5795.28	0.0489965
CATGACCA	TGGTCATG	5793.93	0.0489851
AACGCATT	AATGCGTT	5792	0.0489688
ACATGGGA	TCCCATGT	5790.13	0.048953
ATGTGCGA	TCGCACAT	5789.94	0.0489514
AACACACT	AGTGTGTT	5787.37	0.0489297
ACATTGCG	CGCAATGT	5786.94	0.048926
CGGCGCAC	GTGCGCCG	5784.19	0.0489028
CCCACGTC	GACGTGGG	5783.4	0.0488961
CAGCCACG	CGTGGCTG	5779.36	0.0488619
ACGCGGCC	GGCCGCGT	5778.03	0.0488507
CCCTCGAG	CTCGAGGG	5777.72	0.0488481
TCCCACGA	TCGTGGGA	5774.8	0.0488234
ACGAGGCG	CGCCTCGT	5771.67	0.0487969
GTGCACCA	TGGTGCAC	5765.86	0.0487478
CACCTGTA	TACAGGTG	5765.32	0.0487432
ATGCCGCC	GGCGGCAT	5762.51	0.0487195
ATGTGGTG	CACCACAT	5761.69	0.0487126
GTGTGTTA	TAACACAC	5761.2	0.0487084
ACATGGGC	GCCCATGT	5758.8	0.0486881
CATGTTAA	TTAACATG	5758.8	0.0486881
ACGGCACG	CGTGCCGT	5757.06	0.0486734
ATGTGAAC	GTTCACAT	5757.01	0.048673
CGTGCAAG	CTTGCACG	5756.98	0.0486727
ATGCGTTG	CAACGCAT	5755.34	0.0486589
CGCAACCA	TGGTTGCG	5754.03	0.0486478
CTTCACGC	GCGTGAAG	5753.99	0.0486475
ATCATGTC	GACATGAT	5752.93	0.0486385
ATGACGCG	CGCGTCAT	5752.64	0.048636
CGTTGCAC	GTGCAACG	5750.85	0.0486209
CACGATCC	GGATCGTG	5750.62	0.048619
AATATGGC	GCCATATT	5749.19	0.0486069
CACCCGCG	CGCGGGTG	5749.07	0.0486059
CATGGGTC	GACCCATG	5748.86	0.0486041
CCCACCCG	CGGGTGGG	5748.67	0.0486025
TCGTGTAA	TTACACGA	5748.66	0.0486024
ACAGGTGC	GCACCTGT	5748.54	0.0486014
CTGCGTGA	TCACGCAG	5748.51	0.0486011
TGCGTGAA	TTCACGCA	5748.51	0.0486011
ACCAGCGT	ACGCTGGT	5748.25	0.0485989
CGCACAAG	CTTGTGCG	5746.11	0.0485808
ATGCGACC	GGTCGCAT	5744.01	0.0485631
AAGCCTCG	CGAGGCTT	5743.52	0.0485589
ATGGGGCG	CGCCCCAT	5742.09	0.0485468
ACGAGACG	CGTCTCGT	5741.63	0.048543
AGCATGAA	TTCATGCT	5739.85	0.0485279
CGCAATGC	GCATTGCG	5739.26	0.0485229
GACGTGGA	TCCACGTC	5738.17	0.0485137
CCACACTA	TAGTGTGG	5736.22	0.0484972
TACACACA	TGTGTGTA	5734.92	0.0484862
CGCAACAC	GTGTTGCG	5734.51	0.0484828
ACGAGGAG	CTCCTCGT	5734.28	0.0484808
AAGGTGGC	GCCACCTT	5732.58	0.0484664
GTGCCACA	TGTGGCAC	5732.25	0.0484637
AGCCGCAT	ATGCGGCT	5732.07	0.0484621
GCAGCACA	TGTGCTGC	5730.85	0.0484518
CGAGGTCA	TGACCTCG	5730.27	0.0484469
CGTGTATC	GATACACG	5729.55	0.0484408
CATGGTTC	GAACCATG	5729.19	0.0484378
ACATCTGC	GCAGATGT	5727.85	0.0484265
CGCCCCAC	GTGGGGCG	5726.61	0.048416
TCATGACA	TGTCATGA	5725.34	0.0484052
TCATGGCA	TGCCATGA	5724.59	0.0483989
CCTCGCTA	TAGCGAGG	5724.35	0.0483969
TCGTGACA	TGTCACGA	5724.16	0.0483953
CACGGGTA	TACCCGTG	5723.98	0.0483937
ACGCGAGA	TCTCGCGT	5723.27	0.0483877
GCCACGTA	TACGTGGC	5721.78	0.0483751
GGTGTGGA	TCCACACC	5721.17	0.04837
CATGTAGC	GCTACATG	5720.47	0.0483641
ACACGTAT	ATACGTGT	5719.77	0.0483581
CGCACGTC	GACGTGCG	5719.57	0.0483565
CAGGCGCG	CGCGCCTG	5716.74	0.0483325
CCATAAGG	CCTTATGG	5716.06	0.0483268
CCACCCCG	CGGGGTGG	5714.33	0.0483121
ACATGACC	GGTCATGT	5714.25	0.0483115
AACATGTA	TACATGTT	5713.84	0.048308
ATGCTCCA	TGGAGCAT	5712.39	0.0482957
CGTGAGCC	GGCTCACG	5711.59	0.048289
CGTGACTC	GAGTCACG	5711.02	0.0482842
TCATATGA	TCATATGA	5710.74	0.0482818
GTGTCAAC	GTTGACAC	5709.31	0.0482697
CGTGTATA	TATACACG	5704.66	0.0482304
ATCCTTGC	GCAAGGAT	5702.04	0.0482082
GCACGAAC	GTTCGTGC	5701.16	0.0482008
CGTGGACC	GGTCCACG	5700.14	0.0481922
CCCGCCCA	TGGGCGGG	5699.38	0.0481858
AATGCGCG	CGCGCATT	5697.57	0.0481704
CGGCGCGC	GCGCGCCG	5697.06	0.0481661
ATGAGCAC	GTGCTCAT	5695.38	0.0481519
ACGCATAT	ATATGCGT	5694.41	0.0481437
ATGTCGTG	CACGACAT	5694.12	0.0481413
CGTGCCAG	CTGGCACG	5692.83	0.0481304
ATGGGGTG	CACCCCAT	5692.48	0.0481274
CCGACACG	CGTGTCGG	5691.41	0.0481184
GTACTACA	TGTAGTAC	5691.2	0.0481166
ACGCGGTA	TACCGCGT	5691.04	0.0481152
CGGGTGGC	GCCACCCG	5688.93	0.0480974
GGTGGCCA	TGGCCACC	5688.93	0.0480974
GTGACACA	TGTGTCAC	5688.93	0.0480974
CCATGGTA	TACCATGG	5688.44	0.0480933
GTCGTGCA	TGCACGAC	5687.75	0.0480874
ATGTGATG	CATCACAT	5687.4	0.0480845
GTGCGGCA	TGCCGCAC	5687.34	0.048084
AGTGTGGG	CCCACACT	5686.3	0.0480752
TGCCCACA	TGTGGGCA	5685.42	0.0480677
ATGGACCA	TGGTCCAT	5684.61	0.0480609
CACCTGAC	GTCAGGTG	5684.21	0.0480575
CATGGAGA	TCTCCATG	5680.92	0.0480297
CACGACGG	CCGTCGTG	5680.59	0.0480269
ACATTTTG	CAAAATGT	5678	0.048005
GCGCACCA	TGGTGCGC	5677.99	0.0480049
CACACCCA	TGGGTGTG	5675.75	0.047986
AGACGCGC	GCGCGTCT	5674.23	0.0479731
CAGCGCGC	GCGCGCTG	5674.23	0.0479731
ATGCGGCG	CGCCGCAT	5673.98	0.047971
AGGTCACG	CGTGACCT	5673.82	0.0479697
ACTACATG	CATGTAGT	5670.58	0.0479423
GCTCATGA	TCATGAGC	5670.16	0.0479387
ATGTGATC	GATCACAT	5668.84	0.0479276
AAATGTGA	TCACATTT	5667.07	0.0479126
ATGTGACA	TGTCACAT	5667.07	0.0479126
CATGTCAG	CTGACATG	5666.15	0.0479048
CCACCCAC	GTGGGTGG	5662.87	0.0478771
GCCGCGCA	TGCGCGGC	5662.53	0.0478742
TGTGTCAA	TTGACACA	5661.82	0.0478682
GTGCGTCA	TGACGCAC	5659.97	0.0478526
CTGGCCAC	GTGGCCAG	5659.21	0.0478461
CCCGCCAC	GTGGCGGG	5658.89	0.0478434
GAGTCCAC	GTGGACTC	5658.73	0.0478421
CCGTACAC	GTGTACGG	5656.72	0.0478251
GGTGCGCA	TGCGCACC	5656.06	0.0478195
CGAGGCAC	GTGCCTCG	5654.08	0.0478028
ACTGCACG	CGTGCAGT	5653.45	0.0477974
ACCGTGCG	CGCACGGT	5653.07	0.0477942
ATGGGTGC	GCACCCAT	5652.79	0.0477919
CACACACC	GGTGTGTG	5652.61	0.0477903
CGCGGGTC	GACCCGCG	5652.61	0.0477903
GTGTGCGA	TCGCACAC	5652.61	0.0477903
ACCATGAC	GTCATGGT	5652.05	0.0477856
CACGTCCA	TGGACGTG	5648.01	0.0477514
CGTGACGC	GCGTCACG	5643.97	0.0477173
AGGTGCAT	ATGCACCT	5643.56	0.0477138
ACGTTGCC	GGCAACGT	5642.77	0.0477071
CCGCCTGC	GCAGGCGG	5642.44	0.0477043
GTGCGGTA	TACCGCAC	5641.76	0.0476986
CGTGACAG	CTGTCACG	5638.38	0.04767
GACACACC	GGTGTGTC	5637.32	0.0476611
AACACGGG	CCCGTGTT	5635.31	0.0476441
TATGCACA	TGTGCATA	5633.86	0.0476318
AGGTGTGG	CCACACCT	5633.03	0.0476248
GTGGGTGA	TCACCCAC	5631.46	0.0476115
CACGGGAC	GTCCCGTG	5631.32	0.0476103
ATGTGGTA	TACCACAT	5631.1	0.0476085
CGTGACGA	TCGTCACG	5630.72	0.0476053
GCAAGCAC	GTGCTTGC	5630.41	0.0476026
GAACGCAC	GTGCGTTC	5629.17	0.0475922
CCCTCACG	CGTGAGGG	5627.23	0.0475758
GTCCACAC	GTGTGGAC	5626.82	0.0475723
CGGTCACG	CGTGACCG	5625.14	0.0475581
GGTCACGA	TCGTGACC	5625.14	0.0475581
ATGTTAAG	CTTAACAT	5624.43	0.0475521
ATTACACG	CGTGTAAT	5624.33	0.0475512
ATGTGCCG	CGGCACAT	5623.52	0.0475444
CCTCGCCG	CGGCGAGG	5621.2	0.0475248
CGCGGCCA	TGGCCGCG	5619.54	0.0475107
CACTCCCC	GGGGAGTG	5617.46	0.0474932
CATGATCG	CGATCATG	5616.45	0.0474846
CTCGTTGC	GCAACGAG	5615.08	0.047473
ATGCGGGA	TCCCGCAT	5614.76	0.0474703
AAATCATG	CATGATTT	5614.55	0.0474686
ACCGCCAC	GTGGCGGT	5613.55	0.0474601
CACGTCAG	CTGACGTG	5611.67	0.0474442
AGAATGTG	CACATTCT	5611.59	0.0474435
GTGGCTCA	TGAGCCAC	5604.57	0.0473842
ACGCATCT	AGATGCGT	5604.19	0.047381
CACACATA	TATGTGTG	5604.07	0.0473799
CCACCACC	GGTGGTGG	5603.6	0.047376
CCCGCACA	TGTGCGGG	5603.6	0.047376
AGTGTGCC	GGCACACT	5602.2	0.0473641
GTGTGCCA	TGGCACAC	5602.2	0.0473641
ATGCTGGC	GCCAGCAT	5600.62	0.0473508
TCCCCACA	TGTGGGGA	5599.59	0.0473421
ACGATACA	TGTATCGT	5599.36	0.0473401
ATGTGTCC	GGACACAT	5599.13	0.0473382
ATGCTTCC	GGAAGCAT	5599.09	0.0473378
GTCGTGGA	TCCACGAC	5597.45	0.047324
ACGCGCTA	TAGCGCGT	5595.97	0.0473115
GTCATGCA	TGCATGAC	5593.27	0.0472886
ACCATGGT	ACCATGGT	5591.77	0.047276
GATCACAC	GTGTGATC	5591.44	0.0472732
TATGGCCA	TGGCCATA	5590.85	0.0472682
CATATGAG	CTCATATG	5590.75	0.0472673
CATCATGA	TCATGATG	5590.68	0.0472667
CGCATCGA	TCGATGCG	5590.48	0.0472651
ATGATCAT	ATGATCAT	5589.8	0.0472593
GTCGTGTA	TACACGAC	5589.74	0.0472588
CCCGCGCC	GGCGCGGG	5589.31	0.0472552
CACACCCG	CGGGTGTG	5588.01	0.0472442
CCGTGTTA	TAACACGG	5588.01	0.0472442
GCAAATGC	GCATTTGC	5586.97	0.0472354
GCACACTA	TAGTGTGC	5586.76	0.0472336
CACGTCGG	CCGACGTG	5586.73	0.0472333
AACCCATG	CATGGGTT	5586.34	0.04723
CACACATC	GATGTGTG	5584.78	0.0472169
ACACATTA	TAATGTGT	5584.34	0.0472131
ACGCCTTA	TAAGGCGT	5582.4	0.0471967
ACATTGTG	CACAATGT	5581.89	0.0471924
CATTGCGG	CCGCAATG	5580.99	0.0471848
CGTGTTTC	GAAACACG	5580.47	0.0471804
GTCCCCAC	GTGGGGAC	5578.48	0.0471636
ATACACGA	TCGTGTAT	5578.12	0.0471606
GAACGTGA	TCACGTTC	5577.31	0.0471537
CATGGATA	TATCCATG	5574.35	0.0471287
CATGTTCG	CGAACATG	5574.35	0.0471287
CAGTGTGG	CCACACTG	5573.35	0.0471202
AACATGGA	TCCATGTT	5572	0.0471088
CAATATGG	CCATATTG	5571.49	0.0471045
CCGCGCCG	CGGCGCGG	5571.35	0.0471033
CTGTCACA	TGTGACAG	5569.73	0.0470896
AAGGCACA	TGTGCCTT	5568.99	0.0470834
CACCACCC	GGGTGGTG	5567.57	0.0470714
ACGCGCTG	CAGCGCGT	5567.41	0.04707
CACGTCGA	TCGACGTG	5566.29	0.0470605
CATGATCA	TGATCATG	5565.71	0.0470556
CGCATTTC	GAAATGCG	5564.15	0.0470424
CGCGCGAA	TTCGCGCG	5563.28	0.0470351
CCACCCGC	GCGGGTGG	5563.19	0.0470343
CCACGGGA	TCCCGTGG	5561.69	0.0470216
GCGCCTCA	TGAGGCGC	5559.63	0.0470042
CGCCTGGC	GCCAGGCG	5558.78	0.046997
GTGACTCA	TGAGTCAC	5558.78	0.046997
CCATGGTC	GACCATGG	5558.4	0.0469938
GTGATGCA	TGCATCAC	5556.92	0.0469813
CACGTCCC	GGGACGTG	5556.22	0.0469754
ATGCGTCA	TGACGCAT	5555.18	0.0469666
CGCGAGTC	GACTCGCG	5553.34	0.046951
CAGATGGA	TCCATCTG	5552.54	0.0469443
GCTGAGCA	TGCTCAGC	5552.28	0.0469421
ATGACGTG	CACGTCAT	5551.71	0.0469373
CACCCCAC	GTGGGGTG	5551.26	0.0469335
GCCAACGC	GCGTTGGC	5549.79	0.046921
AATACATG	CATGTATT	5549.44	0.0469181
CGCACATC	GATGTGCG	5548.27	0.0469082
CCTGCGCG	CGCGCAGG	5547.91	0.0469051
CCCCATGA	TCATGGGG	5547.52	0.0469018
CACACTTA	TAAGTGTG	5546.88	0.0468964
CGTGACCC	GGGTCACG	5546.61	0.0468942
GTGACAGA	TCTGTCAC	5546.38	0.0468922
AAGGCCAC	GTGGCCTT	5545.48	0.0468846
AAACATGA	TCATGTTT	5544.86	0.0468794
CCCGTGGA	TCCACGGG	5540.46	0.0468422
AAAACACG	CGTGTTTT	5538.94	0.0468293
ACACGGGT	ACCCGTGT	5538.94	0.0468293
CCATGTTA	TAACATGG	5538.35	0.0468243
ATGTGGCA	TGCCACAT	5537.01	0.046813
GCGACGCA	TGCGTCGC	5536.78	0.046811
CACATTCC	GGAATGTG	5535.65	0.0468015
CCCGTGTA	TACACGGG	5535.09	0.0467968
GCGATCAC	GTGATCGC	5534.91	0.0467952
ATCACCTG	CAGGTGAT	5534.73	0.0467937
CTTACCAC	GTGGTAAG	5534.64	0.0467929
GATCGTGC	GCACGATC	5534.6	0.0467926
GACCGCGC	GCGCGGTC	5534.34	0.0467904
CGCGTTCC	GGAACGCG	5534.19	0.0467891
ATTCCTCG	CGAGGAAT	5533.78	0.0467857
ACGCTAAC	GTTAGCGT	5529.11	0.0467462
ACCCTCGT	ACGAGGGT	5527.31	0.046731
GCGTTGCC	GGCAACGC	5525.01	0.0467115
CTCGCCAC	GTGGCGAG	5524.85	0.0467102
ATCCGCAC	GTGCGGAT	5524.81	0.0467098
ATGTCACA	TGTGACAT	5523.29	0.046697
ACGCATCG	CGATGCGT	5521.75	0.046684
GGGTGGGA	TCCCACCC	5521.4	0.046681
GCAGCGCA	TGCGCTGC	5518.47	0.0466562
[truncated: 30,897 more rows]

## Sheet: Max
8-mer	Reverse complement 8-mer	Max_10nM_MedianIntensity	Max_10nM_Occupancy
AGCACGTG	CACGTGCT	13124.4	1
CCACGTGG	CCACGTGG	12740	0.970711
ACACGTGG	CCACGTGT	11182.9	0.852074
CACGTGGC	GCCACGTG	10985.6	0.837041
GCACGTGC	GCACGTGC	10941.5	0.833674
CCACGTGC	GCACGTGG	10685.2	0.814149
ACCACGTG	CACGTGGT	10144.2	0.772932
CACGTGGA	TCCACGTG	10074.9	0.767651
CACGTGGG	CCCACGTG	9275.33	0.706726
AACACGTG	CACGTGTT	9266.83	0.706078
CACGTGCG	CGCACGTG	8413.45	0.641056
CACGTGCA	TGCACGTG	7722.33	0.588396
CACGTGTC	GACACGTG	7536.39	0.574229
ACACGTGC	GCACGTGT	7444.16	0.567201
CACACGTG	CACGTGTG	7262.64	0.553371
ACACGTGT	ACACGTGT	7157.28	0.545343
CACGTGTA	TACACGTG	7029	0.535569
CACGTGCC	GGCACGTG	6840.71	0.521222
CCACGTGA	TCACGTGG	6331.53	0.482425
CACGTGAC	GTCACGTG	6087.37	0.463822
ACACGTGA	TCACGTGT	5021.79	0.382631
ATCACGTG	CACGTGAT	4768.37	0.363322
GCACGTGA	TCACGTGC	4724.23	0.359959
CCACGCGG	CCGCGTGG	4193.97	0.319556
CACGTGAG	CTCACGTG	3219.24	0.245287
CACGTGAA	TTCACGTG	3030.01	0.230869
CCACATGG	CCATGTGG	2985.53	0.22748
ACCATGTG	CACATGGT	2953.06	0.225006
CACATGTG	CACATGTG	2834.58	0.215978
CCATGTGC	GCACATGG	2741.72	0.208903
ACATGTGG	CCACATGT	2741.45	0.208882
CACATGGC	GCCATGTG	2608.18	0.198728
ACATGTGC	GCACATGT	2579.22	0.196521
ACCACATG	CATGTGGT	2518.67	0.191908
TCACGTGA	TCACGTGA	2498.61	0.190379
ACCACGCG	CGCGTGGT	2454.16	0.186993
AGCACATG	CATGTGCT	2450.47	0.186711
AACATGTG	CACATGTT	2417.63	0.184209
CCACGAGG	CCTCGTGG	2388.46	0.181987
ACCGCGTG	CACGCGGT	2387.87	0.181942
CATGTGCG	CGCACATG	2372.24	0.180751
CACGCGTG	CACGCGTG	2232.62	0.170113
CATGTGAC	GTCACATG	2209.8	0.168374
ACATGTGA	TCACATGT	2183.8	0.166393
CACATGGG	CCCATGTG	2183.31	0.166355
CATGTGGC	GCCACATG	2169.59	0.16531
AGCATGTG	CACATGCT	2153.25	0.164065
CCACATGC	GCATGTGG	2142.1	0.163215
CACATGGA	TCCATGTG	2123.73	0.161816
CACATGTC	GACATGTG	2093.05	0.159478
GCACATGC	GCATGTGC	2086.93	0.159012
ACACATGG	CCATGTGT	2081.7	0.158613
CACATGCG	CGCATGTG	2080.56	0.158526
ATCACATG	CATGTGAT	2074.19	0.158041
CCACGCGC	GCGCGTGG	2066.45	0.157451
CATGTGGA	TCCACATG	2063.15	0.1572
GCATGTGA	TCACATGC	2055.64	0.156628
AGCACGCG	CGCGTGCT	2042.6	0.155634
ACCTCGTG	CACGAGGT	2041.24	0.155531
CCATGTGA	TCACATGG	2027.62	0.154493
CGCGTGGC	GCCACGCG	2025.91	0.154362
CAACGTGG	CCACGTTG	2015.19	0.153546
CACGCGGC	GCCGCGTG	1984.99	0.151245
CACGCGGA	TCCGCGTG	1969.45	0.150061
GCACGCGC	GCGCGTGC	1965.24	0.14974
CATGTGCC	GGCACATG	1954.27	0.148904
CATGTGCA	TGCACATG	1951.95	0.148727
ACAACGTG	CACGTTGT	1949.39	0.148532
CCCACGCG	CGCGTGGG	1936.2	0.147527
CACATGTA	TACATGTG	1935.36	0.147463
CGCGTGGA	TCCACGCG	1922.99	0.146521
ACCGCATG	CATGCGGT	1920.9	0.146361
CCGCGTGC	GCACGCGG	1904.84	0.145138
CCATGCGG	CCGCATGG	1899.88	0.14476
CACGCGGG	CCCGCGTG	1899.69	0.144745
ACACGAGG	CCTCGTGT	1895.32	0.144412
CATGTGGG	CCCACATG	1886.58	0.143746
ACACGCGG	CCGCGTGT	1878.53	0.143133
CCGCGTGA	TCACGCGG	1863.16	0.141962
ACGCGTGG	CCACGCGT	1827.03	0.139209
CCCATGCG	CGCATGGG	1811.59	0.138033
AACACATG	CATGTGTT	1810.7	0.137965
CACATGCA	TGCATGTG	1808.18	0.137773
CACGAGGA	TCCTCGTG	1804.36	0.137482
ATCATGTG	CACATGAT	1802.18	0.137316
ACACATGC	GCATGTGT	1801.99	0.137301
ACCATGCG	CGCATGGT	1789	0.136311
ACGCATGG	CCATGCGT	1783.35	0.135881
CACACATG	CATGTGTG	1782.92	0.135848
CACGCGCA	TGCGCGTG	1770.03	0.134866
CGCGTGAC	GTCACGCG	1764.91	0.134476
CACATGCC	GGCATGTG	1764.37	0.134435
AGCATGCT	AGCATGCT	1764.2	0.134422
CGCGTGCA	TGCACGCG	1758.24	0.133968
CACGAGGG	CCCTCGTG	1756.64	0.133846
CCACATGA	TCATGTGG	1754.97	0.133718
CACGAGGC	GCCTCGTG	1754.24	0.133663
CGCATGCG	CGCATGCG	1749.03	0.133266
CCTCGTGC	GCACGAGG	1745	0.132959
CACGCGCG	CGCGCGTG	1740.8	0.132639
ATCACGCG	CGCGTGAT	1726.31	0.131535
CATGTGTA	TACACATG	1723.18	0.131296
CACGCTGC	GCAGCGTG	1721.9	0.131199
CCACGCGA	TCGCGTGG	1718	0.130902
CACGCGAC	GTCGCGTG	1717.31	0.130849
CACGTTGC	GCAACGTG	1714.53	0.130637
CAGCATGG	CCATGCTG	1710.25	0.130311
ACGCGTGC	GCACGCGT	1702.44	0.129716
ACACGCGT	ACGCGTGT	1700.09	0.129537
CACATGAC	GTCATGTG	1699.08	0.12946
GACCACGC	GCGTGGTC	1692.49	0.128958
CAGCGTGG	CCACGCTG	1689.22	0.128709
ACATGCGG	CCGCATGT	1687.35	0.128566
CATGTGAG	CTCACATG	1680.87	0.128072
AACACGTT	AACGTGTT	1679.8	0.127991
CCGCATGC	GCATGCGG	1678.76	0.127912
ACACGTTG	CAACGTGT	1676.52	0.127741
ACAGCATG	CATGCTGT	1672.91	0.127466
ATCGCGTG	CACGCGAT	1669.89	0.127236
CGCATGGC	GCCATGCG	1666.56	0.126982
ACATGCGT	ACGCATGT	1666.2	0.126955
CATGTGAA	TTCACATG	1663.7	0.126764
ACACATGT	ACATGTGT	1660.46	0.126517
CATGCGGA	TCCGCATG	1658.5	0.126368
CAGCATGC	GCATGCTG	1649.36	0.125672
ATGCATGC	GCATGCAT	1648.16	0.12558
AACGTGGT	ACCACGTT	1646.84	0.12548
CATGTGTC	GACACATG	1645.42	0.125371
CCTCGTGA	TCACGAGG	1644.54	0.125304
CATGCGCA	TGCGCATG	1639.95	0.124955
CATGCTGG	CCAGCATG	1638.99	0.124881
GCGTGGGA	TCCCACGC	1636.21	0.12467
ACGCATGC	GCATGCGT	1625.11	0.123824
ACATGCTG	CAGCATGT	1623.09	0.12367
CACACGCG	CGCGTGTG	1622.13	0.123597
AGCATGCG	CGCATGCT	1621.83	0.123574
ACCATGCT	AGCATGGT	1618.05	0.123286
ACCACGCT	AGCGTGGT	1617.3	0.123229
AACGCGTG	CACGCGTT	1613.15	0.122913
AACCACGT	ACGTGGTT	1612.39	0.122855
CGCGTGTA	TACACGCG	1612	0.122825
ACAGCGTG	CACGCTGT	1611.58	0.122793
AAACGTGG	CCACGTTT	1610.19	0.122687
CGTGCACG	CGTGCACG	1609.53	0.122637
CCATATGG	CCATATGG	1609.17	0.122609
CAACGTGC	GCACGTTG	1607.19	0.122458
CATGCGTA	TACGCATG	1606.95	0.12244
CATGCTGC	GCAGCATG	1603.78	0.122199
CACGTTGG	CCAACGTG	1601.4	0.122017
AAAACGTG	CACGTTTT	1597.1	0.12169
CGCATGCA	TGCATGCG	1594.99	0.121529
GCATGCGC	GCGCATGC	1594.42	0.121485
CCATGCGC	GCGCATGG	1594.41	0.121485
CATGCGGC	GCCGCATG	1591.79	0.121285
AACGCATG	CATGCGTT	1590.1	0.121156
CATGCATG	CATGCATG	1588.78	0.121056
AAGCGTGG	CCACGCTT	1586.65	0.120893
CACGCATG	CATGCGTG	1585.79	0.120828
CGCACGCG	CGCGTGCG	1585.48	0.120804
CACGCGTA	TACGCGTG	1584.94	0.120763
GCGTGGCA	TGCCACGC	1583.39	0.120645
CATGCGGG	CCCGCATG	1582.14	0.12055
AACACGCG	CGCGTGTT	1579.49	0.120348
GCACATGA	TCATGTGC	1575.49	0.120043
CTCGTGGC	GCCACGAG	1564.68	0.119219
CACGCGTC	GACGCGTG	1561.4	0.11897
CACCACGC	GCGTGGTG	1560.8	0.118924
GCATGCGA	TCGCATGC	1557.37	0.118662
CAACGTGA	TCACGTTG	1553.72	0.118384
CAGCGTGC	GCACGCTG	1551.6	0.118223
ACCATATG	CATATGGT	1550.68	0.118153
CGCGTGCC	GGCACGCG	1549.05	0.118029
AAGCATGC	GCATGCTT	1547.09	0.117879
ACACGTTA	TAACGTGT	1542.51	0.11753
AGCGCGTG	CACGCGCT	1540.19	0.117353
GCGTGCTA	TAGCACGC	1533.54	0.116847
ACGTGTAT	ATACACGT	1529.34	0.116527
CGCATGCC	GGCATGCG	1526.73	0.116328
ACACGCGA	TCGCGTGT	1526.67	0.116323
CACGCGCC	GGCGCGTG	1518.86	0.115728
AACGTGCT	AGCACGTT	1515.05	0.115438
ACCACGAG	CTCGTGGT	1513.32	0.115306
ACGTGGTA	TACCACGT	1511.67	0.11518
CGCGTGTC	GACACGCG	1508.7	0.114954
CACGCTGA	TCAGCGTG	1507.88	0.114892
ACGTGCCA	TGGCACGT	1507.85	0.114889
CACGTTGA	TCAACGTG	1506.38	0.114777
AACGTGGA	TCCACGTT	1503.09	0.114527
CACGTTAC	GTAACGTG	1502.84	0.114508
ACGCGTGA	TCACGCGT	1502.15	0.114455
AGCATGCA	TGCATGCT	1490.7	0.113583
AACGTGGG	CCCACGTT	1489.65	0.113503
GAGCATGC	GCATGCTC	1486.47	0.11326
CCGCATGA	TCATGCGG	1485.66	0.113199
CACGCTGG	CCAGCGTG	1482.32	0.112944
ACGTGCGC	GCGCACGT	1481.74	0.1129
AGCGTGGG	CCCACGCT	1481.54	0.112885
ACGTGCAC	GTGCACGT	1479.88	0.112758
ACCTCATG	CATGAGGT	1479.54	0.112732
CATGCGTC	GACGCATG	1479.51	0.11273
ATAACGTG	CACGTTAT	1477.72	0.112594
ACACGCGC	GCGCGTGT	1469.66	0.111979
CATGCTGA	TCAGCATG	1467.59	0.111822
GCATGCTA	TAGCATGC	1466.91	0.11177
AGCATGCC	GGCATGCT	1463.9	0.111541
CCATGAGG	CCTCATGG	1463.42	0.111504
ATGCACGC	GCGTGCAT	1461.1	0.111327
CATGCGCC	GGCGCATG	1456	0.110939
CACGCGAG	CTCGCGTG	1455.21	0.110878
GCGTGGTA	TACCACGC	1453.51	0.110749
AACGTGTA	TACACGTT	1446.75	0.110234
AACACGAG	CTCGTGTT	1446.53	0.110217
AAAGCGTG	CACGCTTT	1445.85	0.110165
AACGTGAT	ATCACGTT	1445.6	0.110146
GCATGCAC	GTGCATGC	1444.22	0.110041
TCACGCGA	TCGCGTGA	1443.1	0.109956
AAGCATGG	CCATGCTT	1439.63	0.109691
CATGCGCG	CGCGCATG	1439.51	0.109682
ACATGTTG	CAACATGT	1439.47	0.109679
ACGTGATA	TATCACGT	1439.42	0.109675
ACGCACGC	GCGTGCGT	1436.69	0.109467
AGCGTGCG	CGCACGCT	1435.66	0.109389
AGCGCATG	CATGCGCT	1435.36	0.109366
TCACATGA	TCATGTGA	1434.76	0.10932
ACGTGTTA	TAACACGT	1434.21	0.109278
CACATGAG	CTCATGTG	1433.79	0.109246
GCACGCGA	TCGCGTGC	1433.73	0.109242
ATCCACGC	GCGTGGAT	1432.65	0.10916
ACGTGTGC	GCACACGT	1432.35	0.109137
AGCCACGC	GCGTGGCT	1432.16	0.109122
ACGTGTTG	CAACACGT	1431.84	0.109098
GACCATGC	GCATGGTC	1430.03	0.10896
CATGAGGC	GCCTCATG	1429.91	0.108951
CCTCATGC	GCATGAGG	1429.55	0.108923
AACGTGCA	TGCACGTT	1428.66	0.108856
CATGCGAC	GTCGCATG	1428.05	0.108809
CATGAGGG	CCCTCATG	1427.39	0.108759
CGCGTGAG	CTCACGCG	1427.17	0.108742
ACATGCGC	GCGCATGT	1426.49	0.10869
AACGTGAC	GTCACGTT	1425.92	0.108647
GGCATGCA	TGCATGCC	1425.57	0.10862
CGGCATGC	GCATGCCG	1425.53	0.108617
GCGTGCAC	GTGCACGC	1425.13	0.108587
ACGTGCTA	TAGCACGT	1424.3	0.108523
ACCCATGC	GCATGGGT	1423.97	0.108498
GAACACGC	GCGTGTTC	1423.83	0.108487
ACGTGACA	TGTCACGT	1423.37	0.108452
AGCGTGGC	GCCACGCT	1421.13	0.108282
CACCATGC	GCATGGTG	1418.62	0.108091
ACATGAGG	CCTCATGT	1418.24	0.108062
AACGTGCG	CGCACGTT	1417.2	0.107982
AACGTGTG	CACACGTT	1416.9	0.107959
CATCCACG	CGTGGATG	1415.87	0.107881
ACGTGCTC	GAGCACGT	1415.67	0.107866
AGCGTGCA	TGCACGCT	1414.82	0.107801
ACACGCTG	CAGCGTGT	1413.55	0.107704
ACGTGATC	GATCACGT	1412.76	0.107644
GCATGCCA	TGGCATGC	1412.39	0.107616
ATCGCATG	CATGCGAT	1411.95	0.107582
ACGTGGAA	TTCCACGT	1411.23	0.107527
ACCCCGTG	CACGGGGT	1410.96	0.107507
ACGTGAGC	GCTCACGT	1407.8	0.107266
AGCATGAT	ATCATGCT	1406.03	0.107131
ACACATGA	TCATGTGT	1405.42	0.107085
CCCCATGC	GCATGGGG	1401.82	0.10681
ACGTGGCG	CGCCACGT	1401.26	0.106768
AACGTGGC	GCCACGTT	1400.13	0.106682
CGCACGAG	CTCGTGCG	1398.63	0.106567
CGCATGGA	TCCATGCG	1396.62	0.106414
GCATGGTA	TACCATGC	1395.18	0.106305
AGCATGGG	CCCATGCT	1394.32	0.106239
CAGCATGA	TCATGCTG	1393.93	0.106209
ACGTGTCG	CGACACGT	1393.76	0.106196
CATGCTTC	GAAGCATG	1393.71	0.106193
ACATGCTC	GAGCATGT	1393.36	0.106166
AAACACGT	ACGTGTTT	1393.1	0.106146
CATGCTCG	CGAGCATG	1393.01	0.106139
ACCACCTG	CAGGTGGT	1392.59	0.106107
ACATGCTA	TAGCATGT	1392.05	0.106066
CATGCTAG	CTAGCATG	1391.71	0.10604
ACGTGGTC	GACCACGT	1391.15	0.105997
ACGTGGAC	GTCCACGT	1390.03	0.105912
GCGCGTGA	TCACGCGC	1389.6	0.105879
ATGCGTGG	CCACGCAT	1389.49	0.105871
CATGAGGA	TCCTCATG	1388.67	0.105809
AGCATGTA	TACATGCT	1387.43	0.105714
GCGTGGAA	TTCCACGC	1386.91	0.105674
AGCGTGGA	TCCACGCT	1386.24	0.105623
ACGTGGCA	TGCCACGT	1385.87	0.105595
AACCATGC	GCATGGTT	1385.05	0.105533
CGCATGTC	GACATGCG	1384.44	0.105486
CGCATGTA	TACATGCG	1384.36	0.10548
GCATGCCC	GGGCATGC	1384	0.105453
CGCATGAC	GTCATGCG	1383.87	0.105443
ATCATGCG	CGCATGAT	1383.61	0.105423
CGCGTGAA	TTCACGCG	1382.34	0.105326
CATATGCG	CGCATATG	1381.59	0.105269
ACCCACGC	GCGTGGGT	1380.42	0.10518
CAAGCATG	CATGCTTG	1379.7	0.105125
ACATGCAT	ATGCATGT	1379.06	0.105076
CATGCTCC	GGAGCATG	1377.93	0.10499
CACGCGAA	TTCGCGTG	1377.79	0.10498
ACGTGTGA	TCACACGT	1377.1	0.104927
CACGTTTC	GAAACGTG	1377.05	0.104923
CCACCTGG	CCAGGTGG	1376.88	0.10491
CCACGTTA	TAACGTGG	1375.93	0.104838
CACGTTAG	CTAACGTG	1373.91	0.104684
CATGCCGC	GCGGCATG	1372.5	0.104576
AGCACGCT	AGCGTGCT	1370.8	0.104447
ACGTGCAT	ATGCACGT	1370.63	0.104434
CAGCGTGA	TCACGCTG	1369.11	0.104318
ACGTGTGG	CCACACGT	1368.58	0.104278
GCACGTTA	TAACGTGC	1367.53	0.104198
ACATGGTC	GACCATGT	1367.46	0.104192
ATACATGC	GCATGTAT	1364.29	0.103951
ACGTGGAT	ATCCACGT	1363.96	0.103926
CTCGTGAC	GTCACGAG	1363.76	0.103911
ACGTGTTC	GAACACGT	1363.61	0.103899
ACATGGTA	TACCATGT	1363.36	0.10388
ATGTGCGG	CCGCACAT	1363.07	0.103858
AAGCGTGC	GCACGCTT	1363.04	0.103856
ATAGCGTG	CACGCTAT	1362.32	0.103801
CAAGCGTG	CACGCTTG	1361.99	0.103776
CATGCTTA	TAAGCATG	1361.37	0.103728
CACATGAA	TTCATGTG	1359.76	0.103606
AAAGCATG	CATGCTTT	1358.91	0.103541
CTCGTGGA	TCCACGAG	1356.42	0.103351
CTCGTGTA	TACACGAG	1355.45	0.103277
CACCTGGC	GCCAGGTG	1354.96	0.10324
ACGTGACC	GGTCACGT	1354.22	0.103184
AGCATATG	CATATGCT	1353.96	0.103164
CAAACGTG	CACGTTTG	1353.93	0.103162
CATATGGG	CCCATATG	1353.25	0.10311
ACACACGC	GCGTGTGT	1352.98	0.103089
ACGTGTAG	CTACACGT	1352.55	0.103056
ACATGCCG	CGGCATGT	1351.91	0.103008
ACGTGATG	CATCACGT	1351.24	0.102957
GCGTGACA	TGTCACGC	1350.85	0.102927
GCGTGACC	GGTCACGC	1350.33	0.102887
CACGAGTA	TACTCGTG	1349.55	0.102828
ATAGCATG	CATGCTAT	1347.87	0.1027
ACGGCATG	CATGCCGT	1347.35	0.10266
CACGCTTA	TAAGCGTG	1345.71	0.102535
ACATGTAT	ATACATGT	1345.21	0.102497
ACCACGCC	GGCGTGGT	1345	0.102481
ACCCCATG	CATGGGGT	1343.95	0.102401
CATGCCGA	TCGGCATG	1343.3	0.102352
AGCATGAG	CTCATGCT	1340.33	0.102125
AAGCACGT	ACGTGCTT	1338.62	0.101995
AGCATGGC	GCCATGCT	1338.57	0.101991
ACGCCATG	CATGGCGT	1337.53	0.101912
ACACATTG	CAATGTGT	1336.98	0.10187
ATGTGTGA	TCACACAT	1336.32	0.10182
AACAGGTG	CACCTGTT	1336.25	0.101814
ATACACGC	GCGTGTAT	1336.1	0.101803
GCATGGCA	TGCCATGC	1335.85	0.101784
ATGCGCAT	ATGCGCAT	1334.7	0.101696
ACACGTTC	GAACGTGT	1334.5	0.101681
CGTGGTCA	TGACCACG	1334.3	0.101666
AGACATGC	GCATGTCT	1333.84	0.101631
ACGCATGA	TCATGCGT	1332.54	0.101532
ATGTGTCA	TGACACAT	1329.62	0.101309
AATGTGAT	ATCACATT	1328.52	0.101225
ACGTGCAG	CTGCACGT	1328.26	0.101206
ATGTCACG	CGTGACAT	1327.97	0.101184
AACATGCG	CGCATGTT	1327.3	0.101132
ATGCCACG	CGTGGCAT	1326.29	0.101056
AGCGTGAC	GTCACGCT	1326.08	0.10104
ACGTGGCT	AGCCACGT	1325.68	0.101009
AAGCATGA	TCATGCTT	1325.64	0.101006
AACGTGTC	GACACGTT	1325.17	0.10097
AAACGTGC	GCACGTTT	1324.88	0.100948
ACATGTAG	CTACATGT	1324.86	0.100947
GCGTGTTA	TAACACGC	1324.79	0.100941
ACATGGGG	CCCCATGT	1324.58	0.100925
GATCATGC	GCATGATC	1323.91	0.100874
ACATGATC	GATCATGT	1323.74	0.100861
CACGGGGG	CCCCCGTG	1323.42	0.100837
GCACGCTA	TAGCGTGC	1322.73	0.100784
ACATGGAT	ATCCATGT	1321.8	0.100713
CATGCACG	CGTGCATG	1321.66	0.100703
AGTCACAT	ATGTGACT	1320.55	0.100618
CAGGTGGG	CCCACCTG	1319.98	0.100575
CTCCACGC	GCGTGGAG	1319.04	0.100503
AAACGTGT	ACACGTTT	1318.89	0.100492
CCATGCGA	TCGCATGG	1318.6	0.10047
ACGTGAAG	CTTCACGT	1318.41	0.100455
CGTGTTCA	TGAACACG	1317.82	0.10041
ACGTGGTG	CACCACGT	1317.74	0.100404
AGCGTGAT	ATCACGCT	1317.47	0.100383
AGCATGGA	TCCATGCT	1317.42	0.10038
CTGCATGC	GCATGCAG	1317.12	0.100357
AATGCATG	CATGCATT	1316.92	0.100342
TGCATGCA	TGCATGCA	1316.92	0.100342
CCATATGC	GCATATGG	1316.81	0.100333
ACGTGGGC	GCCCACGT	1316.62	0.100319
AGAACGTG	CACGTTCT	1315.92	0.100265
GCGTGTAC	GTACACGC	1315.63	0.100243
ACACGCCG	CGGCGTGT	1315.44	0.100229
AGCATGTC	GACATGCT	1315.41	0.100227
CCACGAGA	TCTCGTGG	1315.39	0.100225
ACGTGTAA	TTACACGT	1315.27	0.100216
CACCCATG	CATGGGTG	1314.8	0.10018
CATGGGGA	TCCCCATG	1314.76	0.100177
CCATGCCG	CGGCATGG	1314.76	0.100177
CTCGTGCA	TGCACGAG	1313.71	0.100097
GCGTGATA	TATCACGC	1313.71	0.100097
GCACACGC	GCGTGTGC	1313.16	0.100055
ACATGTCG	CGACATGT	1313.15	0.100054
AACATATG	CATATGTT	1312.62	0.100014
ACATGGGT	ACCCATGT	1312.3	0.0999896
AGGCATGC	GCATGCCT	1312.28	0.099988
CACGAGAC	GTCTCGTG	1311.79	0.0999507
AACATGAG	CTCATGTT	1311.64	0.0999393
CATGTTGC	GCAACATG	1311.48	0.0999271
ATGTGATA	TATCACAT	1311.23	0.099908
CCGCACGC	GCGTGCGG	1310.57	0.0998577
GCATATGC	GCATATGC	1310.19	0.0998288
ACATCGTG	CACGATGT	1309.85	0.0998029
ACGTGGGA	TCCCACGT	1309.63	0.0997861
CATGGTAC	GTACCATG	1309.43	0.0997709
AAGCATGT	ACATGCTT	1308.88	0.099729
ACGTGTCT	AGACACGT	1308.34	0.0996878
ATGCATGA	TCATGCAT	1308.2	0.0996772
CATGCATC	GATGCATG	1308.2	0.0996772
CTGCACGC	GCGTGCAG	1308.17	0.0996749
AGCCATGC	GCATGGCT	1307.74	0.0996421
CCCACGAG	CTCGTGGG	1307.29	0.0996078
ACAATGTG	CACATTGT	1305.95	0.0995057
CAACACGC	GCGTGTTG	1305.51	0.0994722
CATCATGC	GCATGATG	1305.51	0.0994722
CATGGGGG	CCCCCATG	1305.51	0.0994722
CATATGGC	GCCATATG	1304.01	0.0993579
GCATGATA	TATCATGC	1303.98	0.0993556
ATGACATG	CATGTCAT	1303.85	0.0993457
ACATGTTA	TAACATGT	1303.7	0.0993343
ACGCCACG	CGTGGCGT	1303.49	0.0993183
CGTGACCA	TGGTCACG	1302.36	0.0992322
CGACATGC	GCATGTCG	1302.14	0.0992154
ACGTGGGG	CCCCACGT	1301.14	0.0991392
CCACGCCA	TGGCGTGG	1301.01	0.0991293
ATACCACG	CGTGGTAT	1300.86	0.0991179
ATCTCGTG	CACGAGAT	1300.78	0.0991118
CATGGTCA	TGACCATG	1300.63	0.0991004
CCCACGCC	GGCGTGGG	1299.88	0.0990432
AATCACGT	ACGTGATT	1299.81	0.0990379
ACATGCCC	GGGCATGT	1299.5	0.0990143
AAACGTGA	TCACGTTT	1299.39	0.0990059
CCACCTGA	TCAGGTGG	1299.03	0.0989785
CATGCTCA	TGAGCATG	1299.01	0.0989769
CATGCATA	TATGCATG	1298.47	0.0989358
AGAGCATG	CATGCTCT	1297.88	0.0988908
CCATGCTC	GAGCATGG	1297.88	0.0988908
AGTCACGC	GCGTGACT	1297.82	0.0988863
ACATGCGA	TCGCATGT	1297.75	0.0988809
CATGCCAC	GTGGCATG	1297.68	0.0988756
GCATGCAA	TTGCATGC	1297.17	0.0988367
AAGGCATG	CATGCCTT	1297.09	0.0988306
CGCCATGC	GCATGGCG	1296.7	0.0988009
GCATGACC	GGTCATGC	1296.57	0.098791
AGTGCATG	CATGCACT	1296.26	0.0987674
ACACACGT	ACGTGTGT	1294.66	0.0986455
CACGTTTA	TAAACGTG	1294.31	0.0986188
ACGCACGT	ACGTGCGT	1294.16	0.0986074
CATGCACC	GGTGCATG	1293.83	0.0985823
AATCATGT	ACATGATT	1293.37	0.0985472
ATGGCACG	CGTGCCAT	1293.37	0.0985472
ACAGGTGG	CCACCTGT	1293.23	0.0985365
CCACGCCG	CGGCGTGG	1293.18	0.0985327
ATGTGGTC	GACCACAT	1292.63	0.0984908
ACGTGTAC	GTACACGT	1292.03	0.0984451
CCACCTGC	GCAGGTGG	1291.39	0.0983963
ACCCACGT	ACGTGGGT	1291.01	0.0983674
AAACATGT	ACATGTTT	1290.01	0.0982912
ACACCACG	CGTGGTGT	1289.72	0.0982691
AACCACGC	GCGTGGTT	1289.62	0.0982615
CAGCACGC	GCGTGCTG	1289.36	0.0982417
CGTGTGCA	TGCACACG	1287.51	0.0981007
ACGTGAGA	TCTCACGT	1287.38	0.0980908
ATAACATG	CATGTTAT	1287.11	0.0980702
AGGCACAT	ATGTGCCT	1286.49	0.098023
GCACGAGA	TCTCGTGC	1286.49	0.098023
ATATGGCA	TGCCATAT	1286.3	0.0980085
ACGTGCAA	TTGCACGT	1286.21	0.0980017
AGGCGTGG	CCACGCCT	1286.12	0.0979948
CACGCTTC	GAAGCGTG	1285.7	0.0979628
ACATGGCG	CGCCATGT	1285.55	0.0979514
CCCCACGC	GCGTGGGG	1285.24	0.0979277
GCATGGAC	GTCCATGC	1285.09	0.0979163
ACACGAGT	ACTCGTGT	1284.72	0.0978881
CATATGCA	TGCATATG	1284.2	0.0978485
GCCCACGC	GCGTGGGC	1284.14	0.0978439
GGCGTGCA	TGCACGCC	1284.13	0.0978432
TACATGTA	TACATGTA	1283.73	0.0978127
CACACGAG	CTCGTGTG	1283.49	0.0977944
ACATATGG	CCATATGT	1282.75	0.097738
ATCCACAT	ATGTGGAT	1282.75	0.097738
CACATTGG	CCAATGTG	1282.75	0.097738
GATCACGC	GCGTGATC	1282.58	0.0977251
ACACGAGA	TCTCGTGT	1282.08	0.097687
GCGTGGCC	GGCCACGC	1281.91	0.097674
GCATGTTA	TAACATGC	1281.57	0.0976481
GCGTGGAC	GTCCACGC	1281.16	0.0976169
CACGCTAG	CTAGCGTG	1281.02	0.0976062
ACGTGGAG	CTCCACGT	1280.83	0.0975917
ACATATGC	GCATATGT	1280.75	0.0975856
ACACGCAT	ATGCGTGT	1280.73	0.0975841
CACGCATA	TATGCGTG	1280.73	0.0975841
ACCATGAG	CTCATGGT	1280.7	0.0975818
CATGCGAG	CTCGCATG	1280.05	0.0975323
CATGTATC	GATACATG	1279.97	0.0975262
CATGTTTA	TAAACATG	1279.76	0.0975102
AATGCACG	CGTGCATT	1278.95	0.0974485
AATCACGC	GCGTGATT	1278.68	0.0974279
AGGCATGG	CCATGCCT	1278.64	0.0974249
CACGCCTC	GAGGCGTG	1278.27	0.0973967
AACACGCT	AGCGTGTT	1277.76	0.0973578
AACCACAT	ATGTGGTT	1277.34	0.0973258
CCCATGCA	TGCATGGG	1277.33	0.0973251
GCATGTAC	GTACATGC	1277.33	0.0973251
CACCTGAC	GTCAGGTG	1277.22	0.0973167
CCACGCTA	TAGCGTGG	1276.52	0.0972633
CACGCTAC	GTAGCGTG	1276.27	0.0972443
ATCATATG	CATATGAT	1276.23	0.0972412
CATATGTA	TACATATG	1275.96	0.0972207
ACCATGCA	TGCATGGT	1275.91	0.0972169
ACCACACG	CGTGTGGT	1275.69	0.0972001
GCATGTCA	TGACATGC	1275.6	0.0971932
ACGTGACG	CGTCACGT	1275.58	0.0971917
AAACCACG	CGTGGTTT	1275.26	0.0971673
ACATGAGA	TCTCATGT	1274.73	0.0971269
ACACGCCT	AGGCGTGT	1274.72	0.0971262
CGTACACG	CGTGTACG	1274.65	0.0971209
CAATGTGG	CCACATTG	1273.63	0.0970431
ACGTGAAA	TTTCACGT	1273.46	0.0970302
CCACGGGG	CCCCGTGG	1273.08	0.0970012
CATACACG	CGTGTATG	1273.04	0.0969982
ACATGCAG	CTGCATGT	1272.44	0.0969525
CATGCAGG	CCTGCATG	1272.44	0.0969525
ATGCATGG	CCATGCAT	1272.34	0.0969448
ACTCATGC	GCATGAGT	1272.25	0.096938
ATGTGAGA	TCTCACAT	1272.18	0.0969327
CATGAGTA	TACTCATG	1271.88	0.0969098
CCCATGCC	GGCATGGG	1271.86	0.0969083
AGCGTGCC	GGCACGCT	1271.63	0.0968907
CATACATG	CATGTATG	1271.63	0.0968907
CGCATGAG	CTCATGCG	1271.5	0.0968808
ACACGATG	CATCGTGT	1271.48	0.0968793
ACGTGAGG	CCTCACGT	1271.41	0.096874
ATGCGTGC	GCACGCAT	1271.26	0.0968626
CCATGCAC	GTGCATGG	1271.22	0.0968595
CTCCATGC	GCATGGAG	1271.13	0.0968526
ATACGCAT	ATGCGTAT	1270.75	0.0968237
ACGCACAT	ATGTGCGT	1270.18	0.0967803
ATGGCATG	CATGCCAT	1270.06	0.0967711
GACATGCC	GGCATGTC	1269.92	0.0967605
ATGTGATG	CATCACAT	1269.82	0.0967528
GGCGTGGA	TCCACGCC	1269.79	0.0967505
ATGTGAAT	ATTCACAT	1269.74	0.0967467
CGTGCGCA	TGCGCACG	1269.6	0.0967361
ACATGCCA	TGGCATGT	1269.58	0.0967345
CTACACGC	GCGTGTAG	1268.88	0.0966812
GCATGGGA	TCCCATGC	1268.83	0.0966774
AAGCGTGT	ACACGCTT	1268.63	0.0966622
CACGCCTG	CAGGCGTG	1267.33	0.0965631
ACATGTTC	GAACATGT	1267.14	0.0965486
ATGCGTGA	TCACGCAT	1267.06	0.0965425
GCGTGAGA	TCTCACGC	1267.04	0.096541
GCGTGCCC	GGGCACGC	1266.7	0.0965151
CCATGCAG	CTGCATGG	1266.66	0.0965121
CATGCCCC	GGGGCATG	1266.58	0.096506
CTCATGGC	GCCATGAG	1266.03	0.0964641
ACATGAAT	ATTCATGT	1265.9	0.0964542
CCACGCTC	GAGCGTGG	1265.88	0.0964526
CCACGCAC	GTGCGTGG	1265.52	0.0964252
GCGCACGC	GCGTGCGC	1265.51	0.0964244
CAGGCATG	CATGCCTG	1265.5	0.0964237
CACCCACG	CGTGGGTG	1265.43	0.0964183
AGCACGAG	CTCGTGCT	1265.24	0.0964039
ATTCCACG	CGTGGAAT	1264.83	0.0963726
ATGTGATC	GATCACAT	1264.74	0.0963658
CTCATGCA	TGCATGAG	1264.5	0.0963475
GCCATGCC	GGCATGGC	1264.29	0.0963315
GCATGGCC	GGCCATGC	1264.25	0.0963284
AGAGCGTG	CACGCTCT	1264.05	0.0963132
ACCCCCCC	GGGGGGGT	1263.8	0.0962941
GCGTGCAA	TTGCACGC	1263.67	0.0962842
AATGTGTG	CACACATT	1263.57	0.0962766
CATGGCAA	TTGCCATG	1263.38	0.0962621
GAGCATGA	TCATGCTC	1263.38	0.0962621
AGGCGTGC	GCACGCCT	1263.36	0.0962606
ACGACGTG	CACGTCGT	1263.33	0.0962583
CACGCATC	GATGCGTG	1263.01	0.096234
CCCACCCC	GGGGTGGG	1262.65	0.0962065
CCCATGGG	CCCATGGG	1262.63	0.096205
AGCATGAC	GTCATGCT	1262.6	0.0962027
CGTGATCA	TGATCACG	1262.23	0.0961745
CGGCATGA	TCATGCCG	1261.99	0.0961562
AAATGTGC	GCACATTT	1261.98	0.0961555
AAGCGTGA	TCACGCTT	1261.51	0.0961197
CATCACGC	GCGTGATG	1261.51	0.0961197
CACGAGTG	CACTCGTG	1261.43	0.0961136
CACATTTA	TAAATGTG	1260.9	0.0960732
GTGCATGA	TCATGCAC	1260.88	0.0960717
CATGCACA	TGTGCATG	1260.68	0.0960564
AACCCATG	CATGGGTT	1260.61	0.0960511
CACGTTCC	GGAACGTG	1260.5	0.0960427
CGTGGGAC	GTCCCACG	1260.5	0.0960427
AGTCATGC	GCATGACT	1260.2	0.0960198
CGTGGTAA	TTACCACG	1259.53	0.0959688
CACGCACG	CGTGCGTG	1259.51	0.0959673
AACGTGCC	GGCACGTT	1259.44	0.0959619
CCACACGA	TCGTGTGG	1259.14	0.0959391
ACGTGCCT	AGGCACGT	1259.07	0.0959337
CGCGCACG	CGTGCGCG	1258.9	0.0959208
CATGCAGA	TCTGCATG	1258.24	0.0958705
ATGTGCAC	GTGCACAT	1258.21	0.0958682
CTCGTGTC	GACACGAG	1258.21	0.0958682
CCCCCACG	CGTGGGGG	1257.9	0.0958446
CGTGCACA	TGTGCACG	1257.76	0.0958339
ACGGCGTG	CACGCCGT	1257.54	0.0958172
ATAACACG	CGTGTTAT	1257.45	0.0958103
ATCATGCC	GGCATGAT	1257.45	0.0958103
ACATGTAC	GTACATGT	1257.42	0.095808
CATGTACA	TGTACATG	1257.42	0.095808
AATCATGC	GCATGATT	1257.22	0.0957928
GCGTGTCC	GGACACGC	1256.54	0.095741
AATGTGCG	CGCACATT	1256.35	0.0957265
ACTCGTGA	TCACGAGT	1256.21	0.0957158
CATGACCA	TGGTCATG	1256.07	0.0957052
CATGTACG	CGTACATG	1255.63	0.0956716
ATGTGTGC	GCACACAT	1255.43	0.0956564
ATATGGGA	TCCCATAT	1255.38	0.0956526
CAGGTGTA	TACACCTG	1255.38	0.0956526
GAGCACAC	GTGTGCTC	1254.89	0.0956153
ATGAGGGC	GCCCTCAT	1254.31	0.0955711
ACACCTGC	GCAGGTGT	1254.28	0.0955688
ACAACACG	CGTGTTGT	1254	0.0955474
ATGTGGAC	GTCCACAT	1253.79	0.0955314
CACACGCC	GGCGTGTG	1253.01	0.095472
ACTCGTGG	CCACGAGT	1252.83	0.0954583
ACCATGCC	GGCATGGT	1252.6	0.0954408
AGCGTGTG	CACACGCT	1252.31	0.0954187
CTCATGCC	GGCATGAG	1252.11	0.0954034
CATATGAC	GTCATATG	1252.03	0.0953973
ACCACGCA	TGCGTGGT	1251.62	0.0953661
ACATGCAC	GTGCATGT	1251.54	0.09536
CAGGTGGC	GCCACCTG	1251.5	0.095357
CCACACGC	GCGTGTGG	1250.82	0.0953051
CGTGTGGC	GCCACACG	1250.82	0.0953051
CATGCTAC	GTAGCATG	1250.51	0.0952815
CGCCACGC	GCGTGGCG	1250.42	0.0952747
CATGCCCA	TGGGCATG	1250.27	0.0952632
ACATGTAA	TTACATGT	1250.22	0.0952594
ACAACATG	CATGTTGT	1249.98	0.0952411
ACATGACC	GGTCATGT	1249.87	0.0952328
ACATATGA	TCATATGT	1249.64	0.0952152
AGCGTGTA	TACACGCT	1249.03	0.0951688
CGTGCTAG	CTAGCACG	1248.98	0.0951649
CCTCATGA	TCATGAGG	1248.06	0.0950948
ATATACCA	TGGTATAT	1248.01	0.095091
AATGTGTC	GACACATT	1247.31	0.0950377
ATAATGTG	CACATTAT	1247.31	0.0950377
CACATATG	CATATGTG	1247.16	0.0950263
CGTGCTGA	TCAGCACG	1247.07	0.0950194
AACTCGTG	CACGAGTT	1247.03	0.0950164
CATATGCC	GGCATATG	1247.02	0.0950156
CATATGGA	TCCATATG	1247.02	0.0950156
CGTGCACC	GGTGCACG	1246.6	0.0949836
ATGGCGTG	CACGCCAT	1246.09	0.0949447
CCATGGGG	CCCCATGG	1245.83	0.0949249
ATATGCAT	ATGCATAT	1245.67	0.0949127
AAGCACGC	GCGTGCTT	1245.54	0.0949028
CGTGGCCA	TGGCCACG	1245.22	0.0948785
GGTGGGTA	TACCCACC	1245.15	0.0948731
GAACACGA	TCGTGTTC	1244.57	0.0948289
CCCCGTGC	GCACGGGG	1244.49	0.0948228
CGTCACGC	GCGTGACG	1244.19	0.0948
GCATGAGC	GCTCATGC	1243.94	0.0947809
CCACGCCC	GGGCGTGG	1243.89	0.0947771
CAATGTGA	TCACATTG	1243.73	0.0947649
ACGTGCCC	GGGCACGT	1243.63	0.0947573
CATGAGAC	GTCTCATG	1242.93	0.094704
GCATGAGA	TCTCATGC	1242.23	0.0946506
GCATGGGC	GCCCATGC	1242.22	0.0946499
CTCATGAG	CTCATGAG	1242.07	0.0946384
CACGATGC	GCATCGTG	1241.9	0.0946255
ACGCATAT	ATATGCGT	1241.87	0.0946232
AAGTCACG	CGTGACTT	1241.67	0.094608
CATGCAGC	GCTGCATG	1241.47	0.0945927
CATGATGG	CCATCATG	1241.39	0.0945866
ATCCCATG	CATGGGAT	1241.38	0.0945859
AACACACG	CGTGTGTT	1240.69	0.0945333
ACCACGTC	GACGTGGT	1240.57	0.0945242
CATGACAC	GTGTCATG	1240.07	0.0944861
ATCTCATG	CATGAGAT	1239.82	0.094467
CATGTTCA	TGAACATG	1239.69	0.0944571
CCATGCTA	TAGCATGG	1239.68	0.0944563
ACTCATGG	CCATGAGT	1239.67	0.0944556
AACCCACG	CGTGGGTT	1239.38	0.0944335
CGTGTGTA	TACACACG	1238.54	0.0943695
CACGCCAC	GTGGCGTG	1237.83	0.0943154
CGTGATAC	GTATCACG	1237.83	0.0943154
CAACCACG	CGTGGTTG	1237.81	0.0943139
AATGTGGT	ACCACATT	1237.71	0.0943062
CATGTTGA	TCAACATG	1237.46	0.0942872
CATATGTC	GACATATG	1237.43	0.0942849
ATATGGCC	GGCCATAT	1237.37	0.0942803
AGCACACG	CGTGTGCT	1236.24	0.0941942
CCTTCACG	CGTGAAGG	1236.12	0.0941851
ATCCATGC	GCATGGAT	1236.1	0.0941836
ATGCACAC	GTGTGCAT	1235.61	0.0941462
CATGAGAG	CTCTCATG	1235.5	0.0941379
CGTGTCTC	GAGACACG	1235.47	0.0941356
GCGTGTGA	TCACACGC	1235.42	0.0941318
AGAACACG	CGTGTTCT	1235.01	0.0941005
CATGTAAC	GTTACATG	1234.92	0.0940937
ATATGTAC	GTACATAT	1234.5	0.0940617
AATGCGTG	CACGCATT	1234.36	0.094051
GAGCACGC	GCGTGCTC	1234.29	0.0940457
CATGGTGA	TCACCATG	1234.17	0.0940365
CAACATGC	GCATGTTG	1234.07	0.0940289
ACGTGGCC	GGCCACGT	1233.96	0.0940205
ATGAGATG	CATCTCAT	1233.57	0.0939908
ATACACAC	GTGTGTAT	1233.1	0.093955
CACGCTCG	CGAGCGTG	1233.01	0.0939481
CATGGTAA	TTACCATG	1232.72	0.093926
TATATGGA	TCCATATA	1232.62	0.0939184
CCATGGGA	TCCCATGG	1232.48	0.0939077
CATGGTGG	CCACCATG	1231.55	0.0938369
CACGCCTA	TAGGCGTG	1230.78	0.0937782
CGTGGAAA	TTTCCACG	1230.77	0.0937775
CATGATTC	GAATCATG	1230.61	0.0937653
ATCAGGTG	CACCTGAT	1230.19	0.0937333
ATCACACG	CGTGTGAT	1229.76	0.0937005
AAACATGC	GCATGTTT	1229.31	0.0936662
ATGTGGAA	TTCCACAT	1229.01	0.0936434
ATGACACG	CGTGTCAT	1228.92	0.0936365
ATATACAT	ATGTATAT	1228.65	0.0936159
TCATGTAA	TTACATGA	1228.62	0.0936136
CGTGTGTC	GACACACG	1228.23	0.0935839
ACCACGAT	ATCGTGGT	1228.08	0.0935725
CAACATGA	TCATGTTG	1227.98	0.0935649
CTCATGTA	TACATGAG	1227.91	0.0935595
ATGGGGTC	GACCCCAT	1227.76	0.0935481
AGCAGGTG	CACCTGCT	1227.75	0.0935473
CATGCCTC	GAGGCATG	1227.71	0.0935443
ACGTGCTG	CAGCACGT	1227.45	0.0935245
CATGATAC	GTATCATG	1227.45	0.0935245
CGTGCTCA	TGAGCACG	1227.38	0.0935192
AACATGGG	CCCATGTT	1227.32	0.0935146
CATGGGGC	GCCCCATG	1227.32	0.0935146
CCATGCCC	GGGCATGG	1227.08	0.0934963
TAACGTGA	TCACGTTA	1226.75	0.0934712
TATACATA	TATGTATA	1226.62	0.0934612
CGTGTTAG	CTAACACG	1226.38	0.093443
CACCCCAC	GTGGGGTG	1226.36	0.0934414
GCATATGA	TCATATGC	1226.01	0.0934148
CAATCATG	CATGATTG	1225.89	0.0934056
AATACATG	CATGTATT	1225.49	0.0933751
ATTACATG	CATGTAAT	1225.38	0.0933668
CGTGGTAC	GTACCACG	1225.19	0.0933523
ACGTGACT	AGTCACGT	1224.91	0.093331
AACATGAT	ATCATGTT	1224.6	0.0933073
CATGTCTC	GAGACATG	1224.52	0.0933012
ACTCGTGC	GCACGAGT	1224.45	0.0932959
ACACACAT	ATGTGTGT	1224.39	0.0932913
CACATTAC	GTAATGTG	1224.39	0.0932913
ACCACCCC	GGGGTGGT	1224.02	0.0932631
AGCGTGTC	GACACGCT	1223.72	0.0932403
CATGTCAC	GTGACATG	1223.67	0.0932365
CAACATGG	CCATGTTG	1223.65	0.093235
CACACCTG	CAGGTGTG	1223.63	0.0932334
ACCCACAT	ATGTGGGT	1223.59	0.0932304
CACATTGA	TCAATGTG	1223.59	0.0932304
ACGTGTCC	GGACACGT	1223.38	0.0932144
GGGCGTGA	TCACGCCC	1223.36	0.0932129
ACATGGCT	AGCCATGT	1223.33	0.0932106
ACATGATG	CATCATGT	1223.31	0.093209
GCATGGAA	TTCCATGC	1223.12	0.0931946
ATCACGAG	CTCGTGAT	1222.84	0.0931732
GGCATGCC	GGCATGCC	1222.77	0.0931679
GTGCACGA	TCGTGCAC	1222.43	0.093142
GAACGTGC	GCACGTTC	1222.3	0.0931321
ATGCCTCA	TGAGGCAT	1221.88	0.0931001
CCCCACCC	GGGTGGGG	1221.86	0.0930986
CGTGAGAG	CTCTCACG	1221.58	0.0930772
ACACGCAC	GTGCGTGT	1221.38	0.093062
ACATACAT	ATGTATGT	1221.32	0.0930574
ATACATTC	GAATGTAT	1221.22	0.0930498
GCGCACGA	TCGTGCGC	1221.2	0.0930483
CCACATTA	TAATGTGG	1220.91	0.0930262
ATTCACGC	GCGTGAAT	1220.78	0.0930163
TGCACACA	TGTGTGCA	1220.75	0.093014
ACGTGCGA	TCGCACGT	1220.74	0.0930132
CTACACAC	GTGTGTAG	1220.67	0.0930079
ATCCCACG	CGTGGGAT	1220.6	0.0930026
ATATCATG	CATGATAT	1220.42	0.0929888
CGTGACAC	GTGTCACG	1220.2	0.0929721
ACGTGCCG	CGGCACGT	1219.74	0.092937
GCATGTCC	GGACATGC	1219.25	0.0928997
CATGTAGG	CCTACATG	1219.19	0.0928951
CATATACC	GGTATATG	1219.15	0.0928921
GGCATGGA	TCCATGCC	1219.15	0.0928921
ACGCGCGG	CCGCGCGT	1219.04	0.0928837
ATGGGATG	CATCCCAT	1219.02	0.0928822
AAACACGC	GCGTGTTT	1218.68	0.0928563
CTCATGTC	GACATGAG	1218.49	0.0928418
ATCATGAT	ATCATGAT	1218.43	0.0928372
ATATGCTC	GAGCATAT	1218.41	0.0928357
ATGTGCGC	GCGCACAT	1218.3	0.0928273
CATGAATA	TATTCATG	1218.11	0.0928128
ACATGATA	TATCATGT	1218.08	0.0928106
CATGGTGC	GCACCATG	1217.67	0.0927793
CATGATGC	GCATCATG	1217.28	0.0927496
AACATGCA	TGCATGTT	1217.18	0.092742
ACGTTGTC	GACAACGT	1217.16	0.0927405
CATGCCAA	TTGGCATG	1217.08	0.0927344
AACTCATG	CATGAGTT	1216.56	0.0926947
CATGGCAC	GTGCCATG	1216.56	0.0926947
GGCGTGAC	GTCACGCC	1216.52	0.0926917
ACGAGGGG	CCCCTCGT	1216.48	0.0926886
ACGTGCGG	CCGCACGT	1216.46	0.0926871
CTCATGGA	TCCATGAG	1216.43	0.0926848
ACCATGGG	CCCATGGT	1216.27	0.0926726
GTCACGCA	TGCGTGAC	1216.13	0.092662
ATGTGCTC	GAGCACAT	1215.55	0.0926178
ACACATTA	TAATGTGT	1215.49	0.0926132
CCATATGA	TCATATGG	1215.48	0.0926124
CATGTAAG	CTTACATG	1215.39	0.0926056
AGATACAT	ATGTATCT	1215.02	0.0925774
ACGTTATC	GATAACGT	1215.01	0.0925766
AATACACA	TGTGTATT	1215	0.0925759
CACGCCCG	CGGGCGTG	1214.76	0.0925576
TACACGCA	TGCGTGTA	1214.72	0.0925545
CACACGTA	TACGTGTG	1214.64	0.0925484
CATGGTCG	CGACCATG	1214	0.0924997
CCCACCCA	TGGGTGGG	1213.89	0.0924913
GCCACGCC	GGCGTGGC	1213.78	0.0924829
TGACGTCA	TGACGTCA	1213.62	0.0924707
ATATCACG	CGTGATAT	1213.12	0.0924326
AGGTGTAT	ATACACCT	1212.79	0.0924075
CCACGATA	TATCGTGG	1212.6	0.092393
TACCACGA	TCGTGGTA	1212.34	0.0923732
ATATGTTA	TAACATAT	1212.26	0.0923671
CCCCCCCC	GGGGGGGG	1212.19	0.0923618
ATATGGGC	GCCCATAT	1212.18	0.092361
ACACGCTC	GAGCGTGT	1212.16	0.0923595
CAATGTGC	GCACATTG	1212.07	0.0923526
ATGTGCCA	TGGCACAT	1211.81	0.0923328
GCACACCC	GGGTGTGC	1211.81	0.0923328
CGGCGTGC	GCACGCCG	1211.71	0.0923252
AACATGTA	TACATGTT	1211.69	0.0923237
CATGTTAA	TTAACATG	1211.69	0.0923237
GAGCGTGA	TCACGCTC	1211.51	0.09231
GCGTGTAA	TTACACGC	1211.24	0.0922894
CACGCACA	TGTGCGTG	1211.07	0.0922764
ACGTGTCA	TGACACGT	1210.89	0.0922627
CATGTTAG	CTAACATG	1210.83	0.0922581
CACATTGC	GCAATGTG	1210.74	0.0922513
CCACCCCC	GGGGGTGG	1210.69	0.0922475
CGTGGTGC	GCACCACG	1210.61	0.0922414
AGACACGC	GCGTGTCT	1210.59	0.0922399
AAACACAT	ATGTGTTT	1210.49	0.0922322
CGTGAGCC	GGCTCACG	1210.43	0.0922277
ATGTGGTA	TACCACAT	1210.27	0.0922155
CACGATAC	GTATCGTG	1210.22	0.0922117
ATGCGTAC	GTACGCAT	1210.2	0.0922101
GTGGGGGA	TCCCCCAC	1210.13	0.0922048
CGTGCGCC	GGCGCACG	1209.78	0.0921781
AAAGCACG	CGTGCTTT	1209.75	0.0921759
ATGTGACG	CGTCACAT	1209.69	0.0921713
ACGCACAC	GTGTGCGT	1209.68	0.0921705
CGTGCATA	TATGCACG	1209.57	0.0921621
ACACGGGA	TCCCGTGT	1209.42	0.0921507
TAGCATGA	TCATGCTA	1209.25	0.0921378
CATGTTAC	GTAACATG	1209.22	0.0921355
ACATCTGC	GCAGATGT	1209.18	0.0921324
CGCACACG	CGTGTGCG	1208.99	0.0921179
CCCATGAG	CTCATGGG	1208.95	0.0921149
GTGCACAC	GTGTGCAC	1208.88	0.0921096
GATGCACA	TGTGCATC	1208.7	0.0920958
CACGTTAA	TTAACGTG	1208.1	0.0920501
ATACACAT	ATGTGTAT	1208.05	0.0920463
ACATGACT	AGTCATGT	1207.81	0.092028
ATATGCAC	GTGCATAT	1207.72	0.0920212
CGTGTATC	GATACACG	1207.17	0.0919793
AGGGCATG	CATGCCCT	1207.07	0.0919717
TACATACA	TGTATGTA	1207.06	0.0919709
ACGTCACG	CGTGACGT	1206.62	0.0919374
AGCATCAT	ATGATGCT	1206.5	0.0919282
ATGGCATC	GATGCCAT	1206.22	0.0919069
ATGTGGGC	GCCCACAT	1205.99	0.0918894
ATACCCCC	GGGGGTAT	1205.65	0.0918635
CATGTTGG	CCAACATG	1205.14	0.0918246
ACATGTCC	GGACATGT	1205.01	0.0918147
AGCCACAT	ATGTGGCT	1204.97	0.0918116
ATATTCAT	ATGAATAT	1204.69	0.0917903
CCCATATA	TATATGGG	1204.56	0.0917804
CGTGTGCC	GGCACACG	1204.24	0.091756
CATGCCTA	TAGGCATG	1204.2	0.091753
ACATGGAA	TTCCATGT	1204.18	0.0917515
CATCGTGG	CCACGATG	1203.99	0.091737
CATGCCGG	CCGGCATG	1203.9	0.0917301
AAGCACAT	ATGTGCTT	1203.82	0.091724
CGTGGATA	TATCCACG	1203.55	0.0917034
CATGGATA	TATCCATG	1203.53	0.0917019
TACCCCCA	TGGGGGTA	1203.53	0.0917019
ATGTGGCC	GGCCACAT	1203.2	0.0916768
ACACGGGG	CCCCGTGT	1203.19	0.091676
CACACCAC	GTGGTGTG	1203.11	0.0916699
CACACACG	CGTGTGTG	1202.7	0.0916387
ATGTGCCC	GGGCACAT	1202.69	0.0916379
CGTGGGAG	CTCCCACG	1202.66	0.0916356
ATGCTGTG	CACAGCAT	1202.27	0.0916059
ACACCATG	CATGGTGT	1202.26	0.0916052
CGTGCGTA	TACGCACG	1202.04	0.0915884
AATGTGCT	AGCACATT	1201.58	0.0915533
GCCACGCA	TGCGTGGC	1201.29	0.0915313
ACACACAC	GTGTGTGT	1201.08	0.0915153
ACACGCTA	TAGCGTGT	1200.88	0.0915
CACCCCCC	GGGGGGTG	1200.88	0.0915
CATGGGTC	GACCCATG	1200.88	0.0915
TGACCCCA	TGGGGTCA	1200.82	0.0914954
ATGTATAC	GTATACAT	1200.63	0.091481
AACACGCA	TGCGTGTT	1200.4	0.0914634
ATGTGCTG	CAGCACAT	1199.64	0.0914055
CATGGGTA	TACCCATG	1199.53	0.0913971
TCATATGA	TCATATGA	1199.45	0.0913911
CCACCACG	CGTGGTGG	1199.29	0.0913789
GTGATCAC	GTGATCAC	1199.29	0.0913789
ACATGGTG	CACCATGT	1199.19	0.0913712
AGGCACGC	GCGTGCCT	1199.16	0.091369
ATGTGGGA	TCCCACAT	1199.16	0.091369
CCACGTTC	GAACGTGG	1198.89	0.0913484
CGTGGAGC	GCTCCACG	1198.89	0.0913484
AGATCATG	CATGATCT	1198.82	0.0913431
CATAATCA	TGATTATG	1198.59	0.0913255
CACGCACC	GGTGCGTG	1198.57	0.091324
ATATGATA	TATCATAT	1198.28	0.0913019
ACACCCCC	GGGGGTGT	1198.17	0.0912935
CATTTGAG	CTCAAATG	1197.94	0.091276
ATGCACGA	TCGTGCAT	1197.82	0.0912669
ACCCACGA	TCGTGGGT	1197.8	0.0912653
ATGAGGTG	CACCTCAT	1197.49	0.0912417
AGTCACGA	TCGTGACT	1197.47	0.0912402
CCTCCACG	CGTGGAGG	1197.22	0.0912211
ATACATAC	GTATGTAT	1197.11	0.0912128
AAGACATG	CATGTCTT	1197.04	0.0912074
ACACCTGT	ACAGGTGT	1196.78	0.0911876
CGTTATCC	GGATAACG	1196.76	0.0911861
CACGCCGC	GCGGCGTG	1196.39	0.0911579
AATACACG	CGTGTATT	1196.34	0.0911541
CATATATG	CATATATG	1196.23	0.0911457
CACGAGAG	CTCTCGTG	1196.19	0.0911427
ACACACGA	TCGTGTGT	1195.87	0.0911183
GCGTGCGA	TCGCACGC	1195.68	0.0911038
ACATGTCA	TGACATGT	1195.65	0.0911015
CACGCTCA	TGAGCGTG	1195.62	0.0910992
CACGCCGA	TCGGCGTG	1195.5	0.0910901
ATATAGAT	ATCTATAT	1195.39	0.0910817
ACGTTACT	AGTAACGT	1195.35	0.0910787
ATGTAACG	CGTTACAT	1195.14	0.0910627
CCATATCC	GGATATGG	1194.99	0.0910512
AACGCACG	CGTGCGTT	1194.93	0.0910467
CATGAGTC	GACTCATG	1194.81	0.0910375
CATGCTAA	TTAGCATG	1194.81	0.0910375
CGTGATTC	GAATCACG	1194.81	0.0910375
ACGCACGA	TCGTGCGT	1194.62	0.091023
AGCGTGAG	CTCACGCT	1194.53	0.0910162
GCGTGAGC	GCTCACGC	1194.53	0.0910162
CATGACTA	TAGTCATG	1194.33	0.0910009
AGGCATGA	TCATGCCT	1194.24	0.0909941
ATGCACAT	ATGTGCAT	1193.97	0.0909735
CAACACAC	GTGTGTTG	1193.67	0.0909507
CTGCACAC	GTGTGCAG	1193.56	0.0909423
CTCGTGCC	GGCACGAG	1193.51	0.0909385
GACATGCA	TGCATGTC	1193.42	0.0909316
CATGGCGG	CCGCCATG	1193.33	0.0909247
ATGATATC	GATATCAT	1192.97	0.0908973
CAGCACGA	TCGTGCTG	1192.8	0.0908844
AACACGCC	GGCGTGTT	1192.59	0.0908684
CATGATAA	TTATCATG	1192.59	0.0908684
AGCACGCA	TGCGTGCT	1192.51	0.0908623
AAGCCATG	CATGGCTT	1192.43	0.0908562
ATGAGGGA	TCCCTCAT	1192.27	0.090844
AATAACAC	GTGTTATT	1192.14	0.0908341
ATGCATTC	GAATGCAT	1192.14	0.0908341
AATCACAT	ATGTGATT	1191.91	0.0908165
CGTGGATC	GATCCACG	1191.65	0.0907967
AATGTGAC	GTCACATT	1191.62	0.0907945
AATGTGGG	CCCACATT	1190.84	0.090735
AAAACATG	CATGTTTT	1190.83	0.0907343
ACATCCAC	GTGGATGT	1190.76	0.0907289
CGACCACG	CGTGGTCG	1190.67	0.0907221
GCACACAC	GTGTGTGC	1190.67	0.0907221
CGTGCTAC	GTAGCACG	1190.62	0.0907183
GATATAGA	TCTATATC	1190.08	0.0906771
ATATGGGG	CCCCATAT	1190.05	0.0906748
AAACATGA	TCATGTTT	1189.8	0.0906558
AATGGCAT	ATGCCATT	1189.8	0.0906558
CGTGGGGC	GCCCCACG	1189.75	0.090652
CGTGATAA	TTATCACG	1189.7	0.0906482
CATCTGCA	TGCAGATG	1189.57	0.0906383
TGCATCCA	TGGATGCA	1189.57	0.0906383
CGTGTATA	TATACACG	1189.31	0.0906184
ATGTTTTA	TAAAACAT	1189.29	0.0906169
ACAGCACG	CGTGCTGT	1189.24	0.0906131
ATGCGCCA	TGGCGCAT	1189.24	0.0906131
ACATGAGC	GCTCATGT	1189.18	0.0906085
ATGTGTAG	CTACACAT	1189.11	0.0906032
ATGTACAC	GTGTACAT	1189.1	0.0906024
CGTGTTTA	TAAACACG	1189.1	0.0906024
ACATATGT	ACATATGT	1188.92	0.0905887
CTCATGAC	GTCATGAG	1188.88	0.0905857
TAACATGA	TCATGTTA	1188.8	0.0905796
CACGAGTC	GACTCGTG	1188.79	0.0905788
CCACGTCA	TGACGTGG	1188.58	0.0905628
AGCACACA	TGTGTGCT	1188.53	0.090559
GGGGTGTA	TACACCCC	1188.41	0.0905499
ATCCACGA	TCGTGGAT	1188.33	0.0905438
CACCTGGA	TCCAGGTG	1188.07	0.090524
ATGCCACA	TGTGGCAT	1188.06	0.0905232
ACGCGCAC	GTGCGCGT	1188.03	0.0905209
CCTCACGC	GCGTGAGG	1187.96	0.0905156
TAGCGTGA	TCACGCTA	1187.96	0.0905156
ATGCCCAC	GTGGGCAT	1187.75	0.0904996
CAACCATG	CATGGTTG	1187.7	0.0904958
GTGAAGGA	TCCTTCAC	1187.66	0.0904927
GTGACCAC	GTGGTCAC	1187.41	0.0904737
ATTCATGC	GCATGAAT	1187.3	0.0904653
ACCCCACG	CGTGGGGT	1187.22	0.0904592
GTGTGACA	TGTCACAC	1187.2	0.0904577
AACATGCT	AGCATGTT	1187.19	0.0904569
CATAAATA	TATTTATG	1187.18	0.0904562
CATCACAC	GTGTGATG	1187.15	0.0904539
ATGTGTTG	CAACACAT	1187.12	0.0904516
CACGAGCA	TGCTCGTG	1186.92	0.0904363
GCCATGCA	TGCATGGC	1186.89	0.0904341
CGTGGCTA	TAGCCACG	1186.79	0.0904264
CCACGCAG	CTGCGTGG	1186.71	0.0904203
GAACATGA	TCATGTTC	1186.54	0.0904074
ATATATAA	TTATATAT	1186.4	0.0903967
CATATATA	TATATATG	1186.4	0.0903967
GGGGTCAA	TTGACCCC	1186.14	0.0903769
CACGTTCA	TGAACGTG	1186.12	0.0903754
ACATGGCA	TGCCATGT	1186.07	0.0903716
ACATCATG	CATGATGT	1185.76	0.090348
CATGTCGA	TCGACATG	1185.69	0.0903426
GCATCCCA	TGGGATGC	1185.62	0.0903373
ACTCATGA	TCATGAGT	1185.43	0.0903228
CATGATCC	GGATCATG	1185.42	0.0903221
AATGTGGA	TCCACATT	1185.37	0.0903182
AGGACATG	CATGTCCT	1185.23	0.0903076
AGTCATAT	ATATGACT	1185.16	0.0903022
AACACATT	AATGTGTT	1185.11	0.0902984
ATGTGTCG	CGACACAT	1185.05	0.0902939
CATGGTTA	TAACCATG	1184.91	0.0902832
AATAGCAT	ATGCTATT	1184.68	0.0902657
CCCACGCA	TGCGTGGG	1184.51	0.0902527
ATTGCATG	CATGCAAT	1184.32	0.0902382
TGTGCACA	TGTGCACA	1184.27	0.0902344
AGTGCGTG	CACGCACT	1184.26	0.0902337
GCACGCAC	GTGCGTGC	1184.26	0.0902337
CATGTAGA	TCTACATG	1184.25	0.0902329
TAACACAA	TTGTGTTA	1184.24	0.0902321
AACCACGA	TCGTGGTT	1184.22	0.0902306
ATATGGAG	CTCCATAT	1184.04	0.0902169
ATGAGGGG	CCCCTCAT	1183.96	0.0902108
ACGCGTTG	CAACGCGT	1183.76	0.0901956
ATATTATA	TATAATAT	1183.59	0.0901826
CATGAGCA	TGCTCATG	1183.59	0.0901826
TGGATTAA	TTAATCCA	1183.53	0.090178
ATATCCCC	GGGGATAT	1183.35	0.0901643
AGTACCAC	GTGGTACT	1183.18	0.0901514
CACACCCC	GGGGTGTG	1183.18	0.0901514
CCCCCCCA	TGGGGGGG	1182.98	0.0901361
ATGTATCA	TGATACAT	1182.83	0.0901247
ACATTGTG	CACAATGT	1182.66	0.0901118
CAAACATG	CATGTTTG	1182.62	0.0901087
GTGTATGA	TCATACAC	1182.55	0.0901034
ATGTGACA	TGTCACAT	1182.54	0.0901026
AAGGCGTG	CACGCCTT	1182.49	0.0900988
AGGAATCG	CGATTCCT	1182.41	0.0900927
ATTACGTG	CACGTAAT	1182.4	0.0900919
CATACACC	GGTGTATG	1182.36	0.0900889
ATGCGGTC	GACCGCAT	1182.24	0.0900798
CGTCATGC	GCATGACG	1182.14	0.0900721
ACATGGGA	TCCCATGT	1182.11	0.0900698
ATCACCTG	CAGGTGAT	1182.11	0.0900698
CACGTCAC	GTGACGTG	1181.92	0.0900554
ACATCACA	TGTGATGT	1181.9	0.0900538
CATGGACA	TGTCCATG	1181.88	0.0900523
GCGTGCCA	TGGCACGC	1181.78	0.0900447
ACATGAGT	ACTCATGT	1181.69	0.0900378
CGACACGC	GCGTGTCG	1181.34	0.0900112
CCAACACG	CGTGTTGG	1181.09	0.0899921
CGTGCTGC	GCAGCACG	1181.09	0.0899921
CATGGCTC	GAGCCATG	1181.03	0.0899876
ACACCGTG	CACGGTGT	1180.79	0.0899693
ATCATGAG	CTCATGAT	1180.71	0.0899632
ATGGTGTG	CACACCAT	1180.43	0.0899418
GTGGTATA	TATACCAC	1180.38	0.089938
ATGTGTTC	GAACACAT	1180.23	0.0899266
ATCCTCAT	ATGAGGAT	1180.12	0.0899182
AATGTATA	TATACATT	1179.97	0.0899068
CCACACCA	TGGTGTGG	1179.79	0.0898931
ACATGTCT	AGACATGT	1179.41	0.0898641
ATGAGGCA	TGCCTCAT	1179.29	0.089855
ATGCTGCA	TGCAGCAT	1179.28	0.0898542
GTGTGGGA	TCCCACAC	1179.27	0.0898535
ACACCCAT	ATGGGTGT	1179.12	0.089842
ATGCTGTA	TACAGCAT	1179.09	0.0898397
CACGGTGC	GCACCGTG	1178.79	0.0898169
ATGAGAGA	TCTCTCAT	1178.58	0.0898009
AATGTGGC	GCCACATT	1178.57	0.0898001
CACCACAC	GTGTGGTG	1178.54	0.0897978
CCCACACC	GGTGTGGG	1178.54	0.0897978
ATATGGAT	ATCCATAT	1178.47	0.0897925
ACTCCATA	TATGGAGT	1178.39	0.0897864
CATACCAC	GTGGTATG	1178.33	0.0897818
ACGTACAC	GTGTACGT	1178.16	0.0897689
ATGTGTAC	GTACACAT	1178.16	0.0897689
CATGCGAA	TTCGCATG	1178.07	0.089762
ATGAGATC	GATCTCAT	1177.91	0.0897498
ATGCCATG	CATGGCAT	1177.91	0.0897498
ACCACCAC	GTGGTGGT	1177.67	0.0897315
TATCATAA	TTATGATA	1177.63	0.0897285
CGTGGCTC	GAGCCACG	1177.59	0.0897254
ACGCGTTA	TAACGCGT	1177.33	0.0897056
GCGCATGA	TCATGCGC	1177.26	0.0897003
GTGCGCAC	GTGCGCAC	1177.24	0.0896988
ACTACACG	CGTGTAGT	1177	0.0896805
ATATGTGC	GCACATAT	1176.9	0.0896729
CGTGACAA	TTGTCACG	1176.8	0.0896653
CAAACACG	CGTGTTTG	1176.77	0.089663
CGTGCGTC	GACGCACG	1176.54	0.0896454
ATGTATGA	TCATACAT	1176.51	0.0896432
CGTGCTTC	GAAGCACG	1176.39	0.089634
ACGCGCGT	ACGCGCGT	1176.35	0.089631
AACATGGC	GCCATGTT	1176.22	0.0896211
ATATGGTC	GACCATAT	1176.22	0.0896211
ATTTGAGA	TCTCAAAT	1176.06	0.0896089
CGTGTTAC	GTAACACG	1175.91	0.0895974
ACAGCATA	TATGCTGT	1175.77	0.0895868
ATACATAT	ATATGTAT	1175.72	0.089583
CATGGCCC	GGGCCATG	1175.7	0.0895814
AGATCACG	CGTGATCT	1175.61	0.0895746
TATATGCA	TGCATATA	1175.61	0.0895746
ATGCGTTA	TAACGCAT	1175.53	0.0895685
CATGGGAA	TTCCCATG	1175.43	0.0895609
ATGCCATA	TATGGCAT	1175.4	0.0895586
CGTGCAGA	TCTGCACG	1175.38	0.0895571
GCACACGA	TCGTGTGC	1175.38	0.0895571
CCATGAGA	TCTCATGG	1175.37	0.0895563
CGCCCACG	CGTGGGCG	1175.36	0.0895555
CGTGGTCC	GGACCACG	1175.36	0.0895555
CACACATA	TATGTGTG	1175.31	0.0895517
ATGTTGTC	GACAACAT	1175.21	0.0895441
ATGCGGTA	TACCGCAT	1175.09	0.089535
CCATATAC	GTATATGG	1175.05	0.0895319
AACACCTG	CAGGTGTT	1175	0.0895281
AACATGTT	AACATGTT	1174.96	0.0895251
CCATGCAA	TTGCATGG	1174.95	0.0895243
TACATGCA	TGCATGTA	1174.95	0.0895243
ATCATGTC	GACATGAT	1174.94	0.0895235
CCCCATGA	TCATGGGG	1174.85	0.0895167
CTATAACC	GGTTATAG	1174.69	0.0895045
GATTCATA	TATGAATC	1174.67	0.089503
CATCATGG	CCATGATG	1174.65	0.0895014
ATATATGG	CCATATAT	1174.51	0.0894908
GGCGTGTA	TACACGCC	1174.43	0.0894847
CGTGTACC	GGTACACG	1174.39	0.0894816
ACATTCAT	ATGAATGT	1174.3	0.0894748
CATGAATG	CATTCATG	1174.3	0.0894748
ATGGTCAC	GTGACCAT	1174.28	0.0894732
CATGGAAA	TTTCCATG	1174.24	0.0894702
ACACGCCA	TGGCGTGT	1174.23	0.0894694
CGTGTAAA	TTTACACG	1174.23	0.0894694
GGGGGGAA	TTCCCCCC	1174.15	0.0894633
ATCGTGGG	CCCACGAT	1174.13	0.0894618
CACGGGTA	TACCCGTG	1173.98	0.0894504
TGCACGCA	TGCGTGCA	1173.97	0.0894496
TAATGTCA	TGACATTA	1173.81	0.0894374
CACCTATA	TATAGGTG	1173.74	0.0894321
CATGGGAC	GTCCCATG	1173.74	0.0894321
ATCATGCA	TGCATGAT	1173.55	0.0894176
ATGTGGTG	CACCACAT	1173.29	0.0893978
GTGTATAA	TTATACAC	1173.16	0.0893879
CACTCATG	CATGAGTG	1173.01	0.0893765
CGCACGCA	TGCGTGCG	1172.87	0.0893658
CACGGGGA	TCCCCGTG	1172.85	0.0893643
CTCGTGAA	TTCACGAG	1172.81	0.0893612
ATGACCCC	GGGGTCAT	1172.74	0.0893559
GGGGGGTA	TACCCCCC	1172.69	0.0893521
GGGGGTAA	TTACCCCC	1172.69	0.0893521
ACCAGGTG	CACCTGGT	1172.65	0.0893491
ACGAGCAT	ATGCTCGT	1172.56	0.0893422
ATATCATA	TATGATAT	1172.44	0.089333
ATCATATA	TATATGAT	1172.44	0.089333
AATATACA	TGTATATT	1172.35	0.0893262
ACTACATG	CATGTAGT	1172.32	0.0893239
CACGAGAA	TTCTCGTG	1172.22	0.0893163
CGCACCCC	GGGGTGCG	1172.06	0.0893041
CATGCAAC	GTTGCATG	1171.99	0.0892988
TGTGTCAA	TTGACACA	1171.91	0.0892927
AGGGGCAT	ATGCCCCT	1171.87	0.0892896
CATCGTGA	TCACGATG	1171.72	0.0892782
AGTACATG	CATGTACT	1171.68	0.0892751
ACGTGAGT	ACTCACGT	1171.66	0.0892736
CGTGTGAG	CTCACACG	1171.65	0.0892729
GACATATA	TATATGTC	1171.47	0.0892591
GTGGCCAC	GTGGCCAC	1171.15	0.0892348
CACGCCCA	TGGGCGTG	1171.09	0.0892302
ATATAGGA	TCCTATAT	1171.07	0.0892287
ACATATCA	TGATATGT	1170.97	0.089221
CATACACA	TGTGTATG	1170.93	0.089218
CACCCATA	TATGGGTG	1170.71	0.0892012
ATATGGAC	GTCCATAT	1170.66	0.0891974
CATGTTCC	GGAACATG	1170.41	0.0891784
ATAACCCC	GGGGTTAT	1170.4	0.0891776
CAATATGG	CCATATTG	1170.25	0.0891662
ACTGCACG	CGTGCAGT	1170.1	0.0891548
CATAACAC	GTGTTATG	1170.07	0.0891525
ATCAACAT	ATGTTGAT	1170.03	0.0891494
CATGGAGG	CCTCCATG	1169.76	0.0891288
ACGCATTG	CAATGCGT	1169.68	0.0891228
ATGTGTGG	CCACACAT	1169.59	0.0891159
TCATCACA	TGTGATGA	1169.39	0.0891007
ACTACACA	TGTGTAGT	1169.36	0.0890984
CCATGGCA	TGCCATGG	1169.34	0.0890968
GTGCTGCA	TGCAGCAC	1169.21	0.0890869
ATGTGAAG	CTTCACAT	1169.18	0.0890847
CACGCTAA	TTAGCGTG	1169.12	0.0890801
ACGGGGGG	CCCCCCGT	1169.02	0.0890725
ATGTACAT	ATGTACAT	1168.98	0.0890694
CACCGTGG	CCACGGTG	1168.96	0.0890679
CGTGCATC	GATGCACG	1168.92	0.0890648
ATACCATG	CATGGTAT	1168.88	0.0890618
CGTGATGC	GCATCACG	1168.84	0.0890588
CATGGTCC	GGACCATG	1168.75	0.0890519
ATATCACA	TGTGATAT	1168.74	0.0890511
ATACCACA	TGTGGTAT	1168.66	0.089045
GTGTTACA	TGTAACAC	1168.58	0.0890389
CGTGGTAG	CTACCACG	1168.54	0.0890359
ACATGACA	TGTCATGT	1168.42	0.0890267
GTCATGTA	TACATGAC	1168.42	0.0890267
AGTGTGAC	GTCACACT	1168.34	0.0890207
ATAATATG	CATATTAT	1168.28	0.0890161
CATATCCA	TGGATATG	1168.24	0.089013
GATATGTA	TACATATC	1168.24	0.089013
CATGTATA	TATACATG	1168.17	0.0890077
CTACATGC	GCATGTAG	1168.17	0.0890077
AACATGCC	GGCATGTT	1168.1	0.0890024
ATCCTTCA	TGAAGGAT	1168.1	0.0890024
GAACATGC	GCATGTTC	1168.1	0.0890024
CGTGGGAA	TTCCCACG	1167.93	0.0889894
AGGTCATG	CATGACCT	1167.76	0.0889765
CACCTGTA	TACAGGTG	1167.38	0.0889475
AATGTATG	CATACATT	1167.37	0.0889467
ATCGTGTG	CACACGAT	1167.36	0.088946
CATATCCC	GGGATATG	1167.29	0.0889406
CCACGAGC	GCTCGTGG	1167.1	0.0889262
ATACACGA	TCGTGTAT	1167.03	0.0889208
CACACGGG	CCCGTGTG	1166.86	0.0889079
CATATACA	TGTATATG	1166.83	0.0889056
ACATAAAT	ATTTATGT	1166.71	0.0888965
CGTTACCA	TGGTAACG	1166.62	0.0888896
ATGTATAG	CTATACAT	1166.3	0.0888652
ATGCTATA	TATAGCAT	1166.29	0.0888645
GTTATACA	TGTATAAC	1166.29	0.0888645
TATACCAA	TTGGTATA	1166.19	0.0888568
CAAACACA	TGTGTTTG	1166.02	0.0888439
ATGTTGCA	TGCAACAT	1166.01	0.0888431
CACTCACG	CGTGAGTG	1165.99	0.0888416
CATGATGA	TCATCATG	1165.64	0.0888149
ATATATCC	GGATATAT	1165.58	0.0888104
AATGTGCA	TGCACATT	1165.34	0.0887921
AGACCACG	CGTGGTCT	1165.34	0.0887921
GGGGTATA	TATACCCC	1165.31	0.0887898
CACACATC	GATGTGTG	1165.22	0.0887829
ATGTAAGG	CCTTACAT	1165.2	0.0887814
AAACATAC	GTATGTTT	1165.15	0.0887776
GAGCGTGC	GCACGCTC	1164.66	0.0887403
CATGGCAG	CTGCCATG	1164.65	0.0887395
ATATAGAG	CTCTATAT	1164.57	0.0887334
CGTGGTTA	TAACCACG	1164.36	0.0887174
GTGGCATA	TATGCCAC	1164.35	0.0887166
ATGCGACA	TGTCGCAT	1164.32	0.0887144
CATATGAG	CTCATATG	1164.25	0.088709
GGTGTGGA	TCCACACC	1164.24	0.0887083
GTGCGTGA	TCACGCAC	1164.13	0.0886999
AGGTGTGA	TCACACCT	1164.04	0.088693
CGTGCAAC	GTTGCACG	1164.04	0.088693
GTGTGTCA	TGACACAC	1163.95	0.0886862
ACCTATAC	GTATAGGT	1163.92	0.0886839
TGAGCACA	TGTGCTCA	1163.83	0.088677
ATGTATAA	TTATACAT	1163.8	0.0886747
CCTATAAC	GTTATAGG	1163.8	0.0886747
TAGTCACA	TGTGACTA	1163.77	0.0886724
ATGAGCAT	ATGCTCAT	1163.76	0.0886717
ATGCAATA	TATTGCAT	1163.76	0.0886717
ATCTCATC	GATGAGAT	1163.75	0.0886709
ATGCATAC	GTATGCAT	1163.65	0.0886633
CCACCCCA	TGGGGTGG	1163.53	0.0886542
AACCGCAT	ATGCGGTT	1163.49	0.0886511
ATGCACTA	TAGTGCAT	1163.42	0.0886458
ACGCTGAT	ATCAGCGT	1163.31	0.0886374
GGGTCAAA	TTTGACCC	1163.24	0.0886321
AAACCATG	CATGGTTT	1163.19	0.0886283
CACGCTCC	GGAGCGTG	1163.18	0.0886275
ATGGGTCC	GGACCCAT	1162.98	0.0886123
CCGTACAC	GTGTACGG	1162.95	0.08861
AGTCACAC	GTGTGACT	1162.94	0.0886092
ACTCACAT	ATGTGAGT	1162.88	0.0886046
CATCGTGC	GCACGATG	1162.8	0.0885985
ATGGATAA	TTATCCAT	1162.62	0.0885848
CCACCCAC	GTGGGTGG	1162.62	0.0885848
AAAATGTG	CACATTTT	1162.47	0.0885734
ATGTAAGA	TCTTACAT	1162.33	0.0885627
TATCATGA	TCATGATA	1162.22	0.0885543
ATATGATG	CATCATAT	1162.2	0.0885528
GTATATGA	TCATATAC	1162.2	0.0885528
TCAAATCA	TGATTTGA	1162.18	0.0885513
AGATATAT	ATATATCT	1162.12	0.0885467
ATGACGTG	CACGTCAT	1162.03	0.0885399
CGTGCTTA	TAAGCACG	1162.03	0.0885399
CATGGACC	GGTCCATG	1161.34	0.0884873
ACATTGTC	GACAATGT	1161.33	0.0884865
CACCATGG	CCATGGTG	1161.32	0.0884858
CGTATGTA	TACATACG	1161.28	0.0884827
AAATGTGA	TCACATTT	1161.18	0.0884751
TCCACGCA	TGCGTGGA	1161.17	0.0884743
ACCAGATG	CATCTGGT	1161.14	0.0884721
CATCCATG	CATGGATG	1161.06	0.088466
ATGGGTAC	GTACCCAT	1161.05	0.0884652
ACGTCATG	CATGACGT	1161.01	0.0884622
ATGTGTTA	TAACACAT	1161	0.0884614
ACGCTATC	GATAGCGT	1160.85	0.08845
ATGATGAG	CTCATCAT	1160.75	0.0884423
AATATACC	GGTATATT	1160.55	0.0884271
ATATGGTA	TACCATAT	1160.53	0.0884256
ATGGGGTG	CACCCCAT	1160.49	0.0884225
GTGTGCTA	TAGCACAC	1160.39	0.0884149
CGAGACCA	TGGTCTCG	1160.36	0.0884126
CACGATGG	CCATCGTG	1160.33	0.0884103
ATATAGCA	TGCTATAT	1160.1	0.0883928
ATATGTCA	TGACATAT	1160.1	0.0883928
CGCCATAC	GTATGGCG	1160.03	0.0883875
ACATCACG	CGTGATGT	1159.93	0.0883799
ACTATATA	TATATAGT	1159.93	0.0883799
CGCACCCA	TGGGTGCG	1159.91	0.0883783
ATAATGTC	GACATTAT	1159.87	0.0883753
ATCCCCCA	TGGGGGAT	1159.83	0.0883722
GACATGTA	TACATGTC	1159.73	0.0883646
ACTGCGTG	CACGCAGT	1159.56	0.0883517
CGACGTGA	TCACGTCG	1159.47	0.0883448
ATAATCCC	GGGATTAT	1159.34	0.0883349
TATGCACA	TGTGCATA	1159.34	0.0883349
AGCCACGA	TCGTGGCT	1159.22	0.0883258
TATGTTGA	TCAACATA	1159.19	0.0883235
ACATATAC	GTATATGT	1159.07	0.0883143
ATGTGAAC	GTTCACAT	1158.99	0.0883082
GATCCCCC	GGGGGATC	1158.99	0.0883082
CATGGAGA	TCTCCATG	1158.96	0.088306
ATCATAAG	CTTATGAT	1158.71	0.0882869
ATGGGGGA	TCCCCCAT	1158.57	0.0882762
GCACGTAC	GTACGTGC	1158.44	0.0882663
ACCTTGTG	CACAAGGT	1158.33	0.088258
CAACGAGG	CCTCGTTG	1158.31	0.0882564
GGGGTTGA	TCAACCCC	1158.26	0.0882526
ACGAGGAG	CTCCTCGT	1158.17	0.0882458
TACTATAA	TTATAGTA	1158.09	0.0882397
AATATGGG	CCCATATT	1157.91	0.0882259
ATGTCTTA	TAAGACAT	1157.85	0.0882214
GTACACGA	TCGTGTAC	1157.85	0.0882214
CACGTACA	TGTACGTG	1157.83	0.0882199
CGTGGACA	TGTCCACG	1157.61	0.0882031
ACGCGTAA	TTACGCGT	1157.49	0.0881939
AGTGTATC	GATACACT	1157.47	0.0881924
GTGTATCA	TGATACAC	1157.47	0.0881924
ATAACATA	TATGTTAT	1157.4	0.0881871
CGTGATGA	TCATCACG	1157.4	0.0881871
CATGTTCG	CGAACATG	1157.37	0.0881848
ACCCATGA	TCATGGGT	1157.33	0.0881818
AATATGTG	CACATATT	1157.3	0.0881795
CATATCAC	GTGATATG	1157.16	0.0881688
CACGCCGG	CCGGCGTG	1157	0.0881566
AAGGTGTG	CACACCTT	1156.88	0.0881475
ACACACCT	AGGTGTGT	1156.87	0.0881467
ACACCTGG	CCAGGTGT	1156.87	0.0881467
AATCTATA	TATAGATT	1156.82	0.0881429
AGAATGTG	CACATTCT	1156.82	0.0881429
TAATAATA	TATTATTA	1156.81	0.0881421
AATCATAT	ATATGATT	1156.71	0.0881345
ACATATAT	ATATATGT	1156.68	0.0881322
ACTGATAC	GTATCAGT	1156.58	0.0881246
ATCATAAT	ATTATGAT	1156.47	0.0881162
GCATCATA	TATGATGC	1156.47	0.0881162
ACAATATG	CATATTGT	1156.32	0.0881048
CGCACGTA	TACGTGCG	1156.19	0.0880949
AGCTCATG	CATGAGCT	1156.16	0.0880926
AAATATAC	GTATATTT	1156.12	0.0880896
CGTGCTAA	TTAGCACG	1156.07	0.0880858
ATAGATTC	GAATCTAT	1156.06	0.088085
ACCCCACA	TGTGGGGT	1155.74	0.0880606
CAGGTGAG	CTCACCTG	1155.61	0.0880507
AGCACGGG	CCCGTGCT	1155.58	0.0880484
ACCCACCA	TGGTGGGT	1155.55	0.0880461
ACCCATAT	ATATGGGT	1155.47	0.08804
GCATGACA	TGTCATGC	1155.4	0.0880347
ACGACATG	CATGTCGT	1155.38	0.0880332
AAATATGG	CCATATTT	1155.35	0.0880309
AAATGTGG	CCACATTT	1155.32	0.0880286
CATGTCGG	CCGACATG	1155.09	0.0880111
ATGATGTG	CACATCAT	1155.05	0.088008
AACGAGGA	TCCTCGTT	1155.04	0.0880073
GTCTTATA	TATAAGAC	1154.97	0.0880019
ACCCGTGC	GCACGGGT	1154.9	0.0879966
CCGTGTCA	TGACACGG	1154.9	0.0879966
ATATCCAT	ATGGATAT	1154.79	0.0879882
ATGATATA	TATATCAT	1154.69	0.0879806
ATATTGGA	TCCAATAT	1154.44	0.0879616
ATCCCCAT	ATGGGGAT	1154.44	0.0879616
ATATGAAT	ATTCATAT	1154.32	0.0879524
ATTCATCA	TGATGAAT	1154.32	0.0879524
CATATGAA	TTCATATG	1154.32	0.0879524
ACGAGAAC	GTTCTCGT	1154.1	0.0879356
CTCACGCC	GGCGTGAG	1154.05	0.0879318
TGAGAGAA	TTCTCTCA	1154.05	0.0879318
ACAACCCC	GGGGTTGT	1154.04	0.0879311
CACCTGCG	CGCAGGTG	1154.04	0.0879311
ATGTGGCG	CGCCACAT	1153.96	0.087925
CCCACACG	CGTGTGGG	1153.93	0.0879227
AACTATAT	ATATAGTT	1153.91	0.0879212
CTATATCA	TGATATAG	1153.91	0.0879212
ACGTTATG	CATAACGT	1153.79	0.087912
CATGGTAG	CTACCATG	1153.47	0.0878876
AAACACAC	GTGTGTTT	1153.45	0.0878861
GTGGAAAA	TTTTCCAC	1153.28	0.0878732
CGTGAATA	TATTCACG	1153.26	0.0878716
TGCTTACA	TGTAAGCA	1153.22	0.0878686
TATAGATA	TATCTATA	1153.2	0.0878671
ACGCCCAC	GTGGGCGT	1153.18	0.0878656
CAAATGTG	CACATTTG	1153.18	0.0878656
CTATATAC	GTATATAG	1153.05	0.0878556
AATGTAAG	CTTACATT	1153.04	0.0878549
CATATAAG	CTTATATG	1153.04	0.0878549
ACATTACA	TGTAATGT	1152.99	0.0878511
AGACCATG	CATGGTCT	1152.96	0.0878488
CGTGCGAC	GTCGCACG	1152.96	0.0878488
TATACACA	TGTGTATA	1152.91	0.087845
GTGGTAGA	TCTACCAC	1152.9	0.0878442
GTGGCGCA	TGCGCCAC	1152.89	0.0878435
GTTATATA	TATATAAC	1152.89	0.0878435
CGCACGCC	GGCGTGCG	1152.78	0.0878351
TACGTGGA	TCCACGTA	1152.77	0.0878343
ATACAAAT	ATTTGTAT	1152.74	0.087832
CATTATCA	TGATAATG	1152.71	0.0878297
CGTGTCAC	GTGACACG	1152.7	0.087829
ATTCCATG	CATGGAAT	1152.62	0.0878229
GATGGTGA	TCACCATC	1152.5	0.0878137
ATGACCTA	TAGGTCAT	1152.18	0.0877894
AACATGAA	TTCATGTT	1152.09	0.0877825
ATACAGCA	TGCTGTAT	1152.06	0.0877802
AGACATGA	TCATGTCT	1152.03	0.0877779
ATGCGGCA	TGCCGCAT	1152.01	0.0877764
ATGTGGGG	CCCCACAT	1151.93	0.0877703
CAGGTGAC	GTCACCTG	1151.89	0.0877673
ACATGGCC	GGCCATGT	1151.74	0.0877558
ATATGTGA	TCACATAT	1151.74	0.0877558
CACATATA	TATATGTG	1151.74	0.0877558
ATCTGCAT	ATGCAGAT	1151.69	0.087752
ATGTAATC	GATTACAT	1151.59	0.0877444
CACACCCA	TGGGTGTG	1151.57	0.0877429
GTATGATA	TATCATAC	1151.52	0.0877391
ATCACGCA	TGCGTGAT	1151.49	0.0877368
CATGGTTC	GAACCATG	1151.48	0.087736
CACACGAC	GTCGTGTG	1151.37	0.0877276
GGCACGCC	GGCGTGCC	1151.35	0.0877261
TATAACGA	TCGTTATA	1151.26	0.0877193
ATATGACC	GGTCATAT	1151.18	0.0877132
AGGTATCA	TGATACCT	1151.17	0.0877124
ATGGAGTG	CACTCCAT	1150.99	0.0876987
ACGCATAA	TTATGCGT	1150.98	0.0876979
ATATAGTA	TACTATAT	1150.95	0.0876956
ATATATAT	ATATATAT	1150.95	0.0876956
ATATATCA	TGATATAT	1150.95	0.0876956
CGCACACC	GGTGTGCG	1150.95	0.0876956
TCATGCGA	TCGCATGA	1150.95	0.0876956
ATGTAATA	TATTACAT	1150.94	0.0876949
AATACATA	TATGTATT	1150.84	0.0876873
AGCGCACG	CGTGCGCT	1150.79	0.0876834
ATGCTGCC	GGCAGCAT	1150.78	0.0876827
ATATGTAG	CTACATAT	1150.69	0.0876758
ATAGGCAT	ATGCCTAT	1150.65	0.0876728
ATGCCTAC	GTAGGCAT	1150.6	0.087669
AGCCATAT	ATATGGCT	1150.54	0.0876644
AGACACAC	GTGTGTCT	1150.5	0.0876614
GTGATGAA	TTCATCAC	1150.4	0.0876537
ACATTATC	GATAATGT	1150.33	0.0876484
CATGACCC	GGGTCATG	1150.28	0.0876446
ACCATGTA	TACATGGT	1150.1	0.0876309
AGCACACC	GGTGTGCT	1150.03	0.0876255
ATGAGGTC	GACCTCAT	1150.03	0.0876255
CAATCATA	TATGATTG	1149.96	0.0876202
CACCCCTC	GAGGGGTG	1149.91	0.0876164
ATGATTGA	TCAATCAT	1149.88	0.0876141
CCAGCACG	CGTGCTGG	1149.83	0.0876103
ATGGGTGC	GCACCCAT	1149.79	0.0876073
ATATACAA	TTGTATAT	1149.78	0.0876065
AATGTATC	GATACATT	1149.74	0.0876034
CAGATGCA	TGCATCTG	1149.7	0.0876004
TACACACA	TGTGTGTA	1149.68	0.0875989
CACATTAG	CTAATGTG	1149.67	0.0875981
GACACACC	GGTGTGTC	1149.6	0.0875928
ATCCCATA	TATGGGAT	1149.53	0.0875874
ATGTGCCG	CGGCACAT	1149.53	0.0875874
GGCACATA	TATGTGCC	1149.53	0.0875874
ATAGTGTG	CACACTAT	1149.51	0.0875859
ATAAGGTC	GACCTTAT	1149.47	0.0875829
CACGTCCA	TGGACGTG	1149.4	0.0875775
ACGACACG	CGTGTCGT	1149.36	0.0875745
ATACATGG	CCATGTAT	1149.07	0.0875524
TATATATA	TATATATA	1149.01	0.0875478
CCTATACA	TGTATAGG	1148.97	0.0875448
AAATCACG	CGTGATTT	1148.96	0.087544
ATCACGTC	GACGTGAT	1148.96	0.087544
ATATGCTG	CAGCATAT	1148.95	0.0875433
AGGTGGCG	CGCCACCT	1148.87	0.0875372
CCTTCACA	TGTGAAGG	1148.82	0.0875333
CAATCACG	CGTGATTG	1148.79	0.0875311
ATGTGCAA	TTGCACAT	1148.78	0.0875303
TACGTGCA	TGCACGTA	1148.57	0.0875143
GTGTGGAA	TTCCACAC	1148.49	0.0875082
ACGTTGAT	ATCAACGT	1148.48	0.0875074
TGTGACAA	TTGTCACA	1148.42	0.0875029
ATGTCATA	TATGACAT	1148.4	0.0875013
CACATACA	TGTATGTG	1148.2	0.0874861
TATTCACA	TGTGAATA	1148.16	0.0874831
CCATGCCA	TGGCATGG	1148.08	0.087477
ATGCACGG	CCGTGCAT	1147.99	0.0874701
CATATAGG	CCTATATG	1147.99	0.0874701
CCCGCCCA	TGGGCGGG	1147.99	0.0874701
TGGCCACA	TGTGGCCA	1147.99	0.0874701
ATCAGCAT	ATGCTGAT	1147.86	0.0874602
TCACGAGA	TCTCGTGA	1147.83	0.0874579
AACACGGG	CCCGTGTT	1147.82	0.0874571
AATATATA	TATATATT	1147.82	0.0874571
CGTGCCGC	GCGGCACG	1147.79	0.0874549
AATATATC	GATATATT	1147.76	0.0874526
TATGATAA	TTATCATA	1147.76	0.0874526
ATCCCGTG	CACGGGAT	1147.73	0.0874503
ACATATTC	GAATATGT	1147.69	0.0874472
CATAGCAC	GTGCTATG	1147.69	0.0874472
AAACATGG	CCATGTTT	1147.66	0.087445
ATGTGTAA	TTACACAT	1147.66	0.087445
TCTACACA	TGTGTAGA	1147.64	0.0874434
AAATGAGG	CCTCATTT	1147.54	0.0874358
ATGATCTG	CAGATCAT	1147.54	0.0874358
ACACATAT	ATATGTGT	1147.38	0.0874236
ATGATACA	TGTATCAT	1147.31	0.0874183
AGAACCTA	TAGGTTCT	1147.3	0.0874175
CCCGTGCA	TGCACGGG	1147.29	0.0874168
CGTGACTA	TAGTCACG	1147.27	0.0874152
TAAATATA	TATATTTA	1147.27	0.0874152
CCATAAGG	CCTTATGG	1147.17	0.0874076
CACCATCA	TGATGGTG	1147.15	0.0874061
CATGCCAG	CTGGCATG	1147.12	0.0874038
AGCATGAA	TTCATGCT	1147.1	0.0874023
ACATAGGA	TCCTATGT	1146.92	0.0873886
ATAACACA	TGTGTTAT	1146.74	0.0873749
AGCACCAT	ATGGTGCT	1146.67	0.0873695
ACGCGCAT	ATGCGCGT	1146.59	0.0873634
CTATGCAC	GTGCATAG	1146.59	0.0873634
TCGTGCCA	TGGCACGA	1146.57	0.0873619
ACGAGGAC	GTCCTCGT	1146.43	0.0873512
ACGTTACA	TGTAACGT	1146.43	0.0873512
GAGAGAAC	GTTCTCTC	1146.24	0.0873368
GTGTAAAA	TTTTACAC	1146.24	0.0873368
ATGTACGA	TCGTACAT	1146.09	0.0873253
ACATCCAT	ATGGATGT	1146.07	0.0873238
ATGTTATA	TATAACAT	1145.98	0.087317
CCCCCCAC	GTGGGGGG	1145.96	0.0873154
ACCGTGTG	CACACGGT	1145.9	0.0873109
AATAATGT	ACATTATT	1145.89	0.0873101
TCTATACA	TGTATAGA	1145.88	0.0873093
CACCATGA	TCATGGTG	1145.86	0.0873078
CATGTCCA	TGGACATG	1145.82	0.0873048
GGAATCTA	TAGATTCC	1145.82	0.0873048
CATGATTA	TAATCATG	1145.78	0.0873017
TCATAACA	TGTTATGA	1145.76	0.0873002
CGTGGTGA	TCACCACG	1145.72	0.0872971
TGATATCA	TGATATCA	1145.65	0.0872918
ACACCTCG	CGAGGTGT	1145.64	0.087291
ACACACCG	CGGTGTGT	1145.61	0.0872888
ATGGGGCA	TGCCCCAT	1145.59	0.0872872
CAAACATA	TATGTTTG	1145.55	0.0872842
AGGGGATA	TATCCCCT	1145.52	0.0872819
GTGCAGAA	TTCTGCAC	1145.49	0.0872796
GTGGGATA	TATCCCAC	1145.49	0.0872796
GCGTGAAC	GTTCACGC	1145.39	0.087272
CACTCCAC	GTGGAGTG	1145.36	0.0872697
AGGTGGTG	CACCACCT	1145.33	0.0872674
CAATGCGG	CCGCATTG	1145.28	0.0872636
ACACGGTG	CACCGTGT	1145.24	0.0872606
ACACGACG	CGTCGTGT	1145.2	0.0872575
CGCGCGCG	CGCGCGCG	1145.16	0.0872545
ATACATTG	CAATGTAT	1144.97	0.08724
GACATGTC	GACATGTC	1144.91	0.0872354
CAGACATG	CATGTCTG	1144.82	0.0872286
AAATATTA	TAATATTT	1144.81	0.0872278
ATAGCATA	TATGCTAT	1144.8	0.087227
ATGCATCA	TGATGCAT	1144.8	0.087227
CATGTCCG	CGGACATG	1144.8	0.087227
TAGTTATA	TATAACTA	1144.76	0.087224
CCCATGTA	TACATGGG	1144.51	0.0872049
CTATCATA	TATGATAG	1144.48	0.0872027
CCCGTGCG	CGCACGGG	1144.47	0.0872019
ATCATACC	GGTATGAT	1144.42	0.0871981
CCCATACC	GGTATGGG	1144.38	0.087195
ATACGTGC	GCACGTAT	1144.32	0.0871905
ATACAGTA	TACTGTAT	1144.28	0.0871874
CGTGTAAG	CTTACACG	1144.17	0.087179
CTGCCCAC	GTGGGCAG	1144.17	0.087179
ACGGGGGA	TCCCCCGT	1144.11	0.0871745
ATGCAGGC	GCCTGCAT	1144.1	0.0871737
AAGTCATG	CATGACTT	1144.01	0.0871669
ACGTTTGA	TCAAACGT	1144.01	0.0871669
CCGCGCGG	CCGCGCGG	1143.99	0.0871653
CGCGCGGC	GCCGCGCG	1143.99	0.0871653
ATGTGAAA	TTTCACAT	1143.87	0.0871562
ACGGGATA	TATCCCGT	1143.7	0.0871432
CACATCCA	TGGATGTG	1143.68	0.0871417
GCATCACA	TGTGATGC	1143.68	0.0871417
CGGCCACG	CGTGGCCG	1143.67	0.0871409
TATGTGAA	TTCACATA	1143.67	0.0871409
CGTGATTA	TAATCACG	1143.66	0.0871402
CGTGGCAC	GTGCCACG	1143.64	0.0871387
ATAATCAT	ATGATTAT	1143.63	0.0871379
GTGCTTTA	TAAAGCAC	1143.4	0.0871204
AAATCATG	CATGATTT	1143.38	0.0871188
CACATCTG	CAGATGTG	1143.34	0.0871158
ACACCTGA	TCAGGTGT	1143.33	0.087115
GTGTCATA	TATGACAC	1143.33	0.087115
AAGCCACG	CGTGGCTT	1143.31	0.0871135
ATGATAAT	ATTATCAT	1143.16	0.0871021
CGTGTAAC	GTTACACG	1143.03	0.0870922
CGTGTGAC	GTCACACG	1142.97	0.0870876
AACGCATA	TATGCGTT	1142.94	0.0870853
ACCGTGAT	ATCACGGT	1142.94	0.0870853
ATATGCTA	TAGCATAT	1142.93	0.0870846
CACCCGTG	CACGGGTG	1142.93	0.0870846
ATATACAC	GTGTATAT	1142.84	0.0870777
TATTCTCA	TGAGAATA	1142.83	0.0870769
ACAAACAT	ATGTTTGT	1142.78	0.0870731
CGTGTTGA	TCAACACG	1142.58	0.0870579
CACGTACG	CGTACGTG	1142.55	0.0870556
ATATACCG	CGGTATAT	1142.47	0.0870495
CCATATAG	CTATATGG	1142.46	0.0870487
CATAATAC	GTATTATG	1142.43	0.0870465
ATGCGGAC	GTCCGCAT	1142.31	0.0870373
ATACATCA	TGATGTAT	1142.12	0.0870228
ATGTCCAC	GTGGACAT	1142.12	0.0870228
GCCCACCC	GGGTGGGC	1142.08	0.0870198
ACTCCACG	CGTGGAGT	1142.07	0.087019
CGGGGGTA	TACCCCCG	1142.05	0.0870175
AACATGTC	GACATGTT	1142.04	0.0870167
ATGTTAGA	TCTAACAT	1141.97	0.0870114
CATCTGTA	TACAGATG	1141.97	0.0870114
GGGCATGA	TCATGCCC	1141.97	0.0870114
CGTGCCAC	GTGGCACG	1141.95	0.0870099
ACTCACAC	GTGTGAGT	1141.88	0.0870046
TATAACCA	TGGTTATA	1141.87	0.0870038
GACGTGGA	TCCACGTC	1141.83	0.0870007
ATATACTA	TAGTATAT	1141.72	0.0869924
CTCATATA	TATATGAG	1141.72	0.0869924
CATGATCA	TGATCATG	1141.69	0.0869901
CACACACA	TGTGTGTG	1141.61	0.086984
ACCCCTGA	TCAGGGGT	1141.58	0.0869817
CACCACCC	GGGTGGTG	1141.56	0.0869802
AGTCCACG	CGTGGACT	1141.47	0.0869733
ACACGCAA	TTGCGTGT	1141.45	0.0869718
ATGTGGCA	TGCCACAT	1141.41	0.0869687
AGCATACA	TGTATGCT	1141.36	0.0869649
ACCCCCAC	GTGGGGGT	1141.35	0.0869642
AACAGCAT	ATGCTGTT	1141.3	0.0869604
AGGATAAC	GTTATCCT	1141.24	0.0869558
ACAGATGG	CCATCTGT	1141.14	0.0869482
CGTGGCAG	CTGCCACG	1141.01	0.0869383
TCGTGGCA	TGCCACGA	1141.01	0.0869383
ATGCTTAG	CTAAGCAT	1140.89	0.0869291
ATATCATC	GATGATAT	1140.74	0.0869177
ATGCGGCG	CGCCGCAT	1140.66	0.0869116
ACCTCACG	CGTGAGGT	1140.64	0.0869101
CACACCTC	GAGGTGTG	1140.64	0.0869101
CACCTCAC	GTGAGGTG	1140.64	0.0869101
ATAAAACA	TGTTTTAT	1140.55	0.0869032
AACGTATA	TATACGTT	1140.53	0.0869017
ACGTTCAC	GTGAACGT	1140.53	0.0869017
ACGCGACG	CGTCGCGT	1140.52	0.0869009
AAGTGTGC	GCACACTT	1140.51	0.0869002
CATTATGA	TCATAATG	1140.5	0.0868994
GCACATTA	TAATGTGC	1140.5	0.0868994
ATGCATTA	TAATGCAT	1140.47	0.0868971
ATATGGAA	TTCCATAT	1140.39	0.086891
ATACCTCC	GGAGGTAT	1140.38	0.0868903
CTGTGCAC	GTGCACAG	1140.38	0.0868903
ACATTATG	CATAATGT	1140.37	0.0868895
ATCGCACG	CGTGCGAT	1140.37	0.0868895
AGTACACG	CGTGTACT	1140.34	0.0868872
TACAATGA	TCATTGTA	1140.28	0.0868826
AAAGTGTA	TACACTTT	1140.2	0.0868766
GTCATGCA	TGCATGAC	1140.2	0.0868766
CATGATCG	CGATCATG	1140.14	0.086872
ATACATAA	TTATGTAT	1140.05	0.0868651
ATGATGCG	CGCATCAT	1139.97	0.086859
TCACACCA	TGGTGTGA	1139.96	0.0868583
TGTGGAAA	TTTCCACA	1139.87	0.0868514
ACATGGAG	CTCCATGT	1139.72	0.08684
TAATCCCA	TGGGATTA	1139.66	0.0868354
CGTGCCTA	TAGGCACG	1139.65	0.0868346
ACATTACC	GGTAATGT	1139.56	0.0868278
TATCAACA	TGTTGATA	1139.43	0.0868179
ATCATGAC	GTCATGAT	1139.38	0.0868141
CACCGTGC	GCACGGTG	1139.38	0.0868141
CGTGCAAA	TTTGCACG	1139.38	0.0868141
ACACGACA	TGTCGTGT	1139.29	0.0868072
CGTGCGGC	GCCGCACG	1139.27	0.0868057
ACATACAG	CTGTATGT	1139.26	0.0868049
AAGGCACG	CGTGCCTT	1139.22	0.0868019
ACGCGTAT	ATACGCGT	1139.19	0.0867996
ATGTACCC	GGGTACAT	1139.19	0.0867996
CATATACG	CGTATATG	1139.19	0.0867996
GTGCATCA	TGATGCAC	1139.19	0.0867996
CATGGATC	GATCCATG	1139.08	0.0867912
TCTCATAA	TTATGAGA	1139.07	0.0867905
CATGAGCG	CGCTCATG	1139.01	0.0867859
ATGTTATC	GATAACAT	1138.99	0.0867844
CTTTGACC	GGTCAAAG	1138.96	0.0867821
AGATGTGG	CCACATCT	1138.94	0.0867805
TCCATACA	TGTATGGA	1138.94	0.0867805
ATATAGAA	TTCTATAT	1138.85	0.0867737
TATCCTCA	TGAGGATA	1138.85	0.0867737
CCCCCATA	TATGGGGG	1138.84	0.0867729
ACATTATA	TATAATGT	1138.77	0.0867676
GACCACAC	GTGTGGTC	1138.74	0.0867653
AGGCCACG	CGTGGCCT	1138.59	0.0867539
CCACACCC	GGGTGTGG	1138.58	0.0867531
GTGTGGTA	TACCACAC	1138.58	0.0867531
ATATATTA	TAATATAT	1138.3	0.0867318
AGATGCAC	GTGCATCT	1138.28	0.0867303
ACAATGCG	CGCATTGT	1138.24	0.0867272
ACATTTAT	ATAAATGT	1138.23	0.0867264
ATGATGGG	CCCATCAT	1138.17	0.0867219
CGTGGGTA	TACCCACG	1138.13	0.0867188
GTATCAAC	GTTGATAC	1138.09	0.0867158
ATCCATAA	TTATGGAT	1138.03	0.0867112
GCGTGTCA	TGACACGC	1137.95	0.0867051
CCACGTAC	GTACGTGG	1137.78	0.0866922
CGCATATC	GATATGCG	1137.68	0.0866845
CTACCACA	TGTGGTAG	1137.67	0.0866838
GTGTAGAA	TTCTACAC	1137.66	0.086683
CCAGGTGA	TCACCTGG	1137.55	0.0866746
CATTGTGA	TCACAATG	1137.53	0.0866731
ATAATATA	TATATTAT	1137.51	0.0866716
ACATTAGT	ACTAATGT	1137.42	0.0866647
AAGCACGA	TCGTGCTT	1137.39	0.0866624
ATATATGC	GCATATAT	1137.37	0.0866609
ACCCCTAC	GTAGGGGT	1137.24	0.086651
GGTATATA	TATATACC	1137.2	0.086648
GTATATAC	GTATATAC	1137.2	0.086648
ACATGAAC	GTTCATGT	1137.13	0.0866426
ATGTCATG	CATGACAT	1137.03	0.086635
TATGGAGA	TCTCCATA	1136.95	0.0866289
ATGGGGCG	CGCCCCAT	1136.93	0.0866274
ATAGGTTA	TAACCTAT	1136.92	0.0866266
ATAGCACG	CGTGCTAT	1136.9	0.0866251
ATATGTGG	CCACATAT	1136.83	0.0866198
ATAGATAC	GTATCTAT	1136.76	0.0866144
ACACATTC	GAATGTGT	1136.72	0.0866114
ATGCTCCC	GGGAGCAT	1136.72	0.0866114
ATCACACC	GGTGTGAT	1136.61	0.086603
CATTATAA	TTATAATG	1136.61	0.086603
AATATACG	CGTATATT	1136.59	0.0866015
CCCCACAC	GTGTGGGG	1136.55	0.0865984
AGTATGAC	GTCATACT	1136.47	0.0865923
CACATTAA	TTAATGTG	1136.47	0.0865923
GTATATTA	TAATATAC	1136.44	0.0865901
ATGATTCC	GGAATCAT	1136.43	0.0865893
ATGAGGAG	CTCCTCAT	1136.29	0.0865786
GACACGAC	GTCGTGTC	1136.25	0.0865756
ATATATTG	CAATATAT	1136.24	0.0865748
ACGTTTTC	GAAAACGT	1136.21	0.0865725
TGATTACA	TGTAATCA	1136.16	0.0865687
AATATGGC	GCCATATT	1136.14	0.0865672
AGGTGTGC	GCACACCT	1136.12	0.0865657
CGTGTCAA	TTGACACG	1136.11	0.0865649
ATGGGTGA	TCACCCAT	1136.01	0.0865573
TATCCATA	TATGGATA	1136.01	0.0865573
GAATATAC	GTATATTC	1136	0.0865565
GTCACACA	TGTGTGAC	1136	0.0865565
CACGTAGA	TCTACGTG	1135.89	0.0865482
CGATACAC	GTGTATCG	1135.89	0.0865482
ACACGTCA	TGACGTGT	1135.72	0.0865352
CATACCCC	GGGGTATG	1135.67	0.0865314
GCCCACAC	GTGTGGGC	1135.63	0.0865283
ATATGAGG	CCTCATAT	1135.62	0.0865276
ATGCACAG	CTGTGCAT	1135.62	0.0865276
AGGGCACG	CGTGCCCT	1135.6	0.0865261
ATGTGACC	GGTCACAT	1135.58	0.0865245
TACATATA	TATATGTA	1135.58	0.0865245
AGATTCCT	AGGAATCT	1135.56	0.086523
ATAGGATG	CATCCTAT	1135.48	0.0865169
GACCACGA	TCGTGGTC	1135.38	0.0865093
CGTGTGGA	TCCACACG	1135.28	0.0865017
AGGCCGTA	TACGGCCT	1135.24	0.0864986
CACGGTGG	CCACCGTG	1135.24	0.0864986
ACCCCCCA	TGGGGGGT	1135.22	0.0864971
CACACGCA	TGCGTGTG	1135.18	0.0864941
ATGTCTCA	TGAGACAT	1135.05	0.0864842
TATTATAA	TTATAATA	1135.03	0.0864826
CTATCACA	TGTGATAG	1134.97	0.0864781
GTTATGGA	TCCATAAC	1134.97	0.0864781
AGAGAACC	GGTTCTCT	1134.92	0.0864742
CTACGTGC	GCACGTAG	1134.91	0.0864735
CCACGCAA	TTGCGTGG	1134.83	0.0864674
TGCGTACA	TGTACGCA	1134.8	0.0864651
ATGTTAGC	GCTAACAT	1134.79	0.0864643
ACCTGTTG	CAACAGGT	1134.78	0.0864636
CCCCCCCG	CGGGGGGG	1134.71	0.0864582
TAATGTAA	TTACATTA	1134.6	0.0864499
ATCCATGA	TCATGGAT	1134.55	0.0864461
ATTCCCAC	GTGGGAAT	1134.44	0.0864377
CATATAGA	TCTATATG	1134.38	0.0864331
AATCACAC	GTGTGATT	1134.32	0.0864285
AATGTGTA	TACACATT	1134.27	0.0864247
GTGTAGTA	TACTACAC	1134.27	0.0864247
ACATACCA	TGGTATGT	1134.26	0.086424
ACATACAC	GTGTATGT	1134.24	0.0864224
ACACTCAT	ATGAGTGT	1134.14	0.0864148
CCTCGAGG	CCTCGAGG	1134.13	0.0864141
ACTCCCAT	ATGGGAGT	1134.12	0.0864133
TGTTAACA	TGTTAACA	1134.05	0.086408
ATCTCCAT	ATGGAGAT	1133.99	0.0864034
CTCTCATA	TATGAGAG	1133.86	0.0863935
CATGGCTA	TAGCCATG	1133.78	0.0863874
ATGCTGGC	GCCAGCAT	1133.73	0.0863836
TGCCATAA	TTATGGCA	1133.72	0.0863828
CAGTCATG	CATGACTG	1133.7	0.0863813
ATGGGAAT	ATTCCCAT	1133.69	0.0863805
ATATTAGA	TCTAATAT	1133.64	0.0863767
ATCACGCC	GGCGTGAT	1133.64	0.0863767
CCCATACG	CGTATGGG	1133.49	0.0863653
ACACCCCA	TGGGGTGT	1133.45	0.0863622
TGCTAGCA	TGCTAGCA	1133.41	0.0863592
GTACTACA	TGTAGTAC	1133.36	0.0863554
TGTCCACA	TGTGGACA	1133.36	0.0863554
ATCGTGTC	GACACGAT	1133.31	0.0863516
ATGCGTCA	TGACGCAT	1133.31	0.0863516
AGGTGCAT	ATGCACCT	1133.16	0.0863401
GTGAATGA	TCATTCAC	1133.15	0.0863394
CCCAACAC	GTGTTGGG	1133.13	0.0863379
AGAATATG	CATATTCT	1133.03	0.0863302
ACGCGAAT	ATTCGCGT	1133	0.086328
CACGTATC	GATACGTG	1132.99	0.0863272
ATAGACAT	ATGTCTAT	1132.97	0.0863257
ATGATTGC	GCAATCAT	1132.88	0.0863188
ATATTATC	GATAATAT	1132.8	0.0863127
ATGTTCCC	GGGAACAT	1132.76	0.0863097
ACGGTATG	CATACCGT	1132.72	0.0863066
GATCATGA	TCATGATC	1132.59	0.0862967
AGTGGGTG	CACCCACT	1132.54	0.0862929
ATGCATCC	GGATGCAT	1132.51	0.0862906
CTATACAC	GTGTATAG	1132.39	0.0862815
ACACGCCC	GGGCGTGT	1132.38	0.0862807
ATCATGGC	GCCATGAT	1132.35	0.0862784
GAACTATA	TATAGTTC	1132.35	0.0862784
TCATGTCA	TGACATGA	1132.27	0.0862723
CATTGTGG	CCACAATG	1132.22	0.0862685
ATGTCGAC	GTCGACAT	1132.14	0.0862624
GATCACAC	GTGTGATC	1132.07	0.0862571
ATGTGCGA	TCGCACAT	1132.02	0.0862533
CACGGGGC	GCCCCGTG	1132.01	0.0862525
TGTAGTAA	TTACTACA	1131.98	0.0862502
GTGGATGA	TCATCCAC	1131.96	0.0862487
TATGTACA	TGTACATA	1131.96	0.0862487
ATGCGCTA	TAGCGCAT	1131.88	0.0862426
AACCATGT	ACATGGTT	1131.86	0.0862411
CCTGTTAC	GTAACAGG	1131.86	0.0862411
GCGGTATA	TATACCGC	1131.83	0.0862388
TAGATATA	TATATCTA	1131.67	0.0862266
ACACAATG	CATTGTGT	1131.6	0.0862213
TATTATGA	TCATAATA	1131.57	0.086219
CAGTCACG	CGTGACTG	1131.51	0.0862144
ATCACATC	GATGTGAT	1131.45	0.0862099
ATGAGGAC	GTCCTCAT	1131.45	0.0862099
ATGCACTC	GAGTGCAT	1131.41	0.0862068
AATGAGGG	CCCTCATT	1131.39	0.0862053
ACCATGGT	ACCATGGT	1131.39	0.0862053
TATGGCCA	TGGCCATA	1131.39	0.0862053
CATAGGAC	GTCCTATG	1131.32	0.0861999
ATAACCTC	GAGGTTAT	1131.26	0.0861954
ATGATGTA	TACATCAT	1131.19	0.08619
CGGCACGA	TCGTGCCG	1131.14	0.0861862
GACACACA	TGTGTGTC	1131.14	0.0861862
CCGCACAC	GTGTGCGG	1130.82	0.0861618
AACCTCAT	ATGAGGTT	1130.72	0.0861542
CACGATGA	TCATCGTG	1130.7	0.0861527
GTACATAC	GTATGTAC	1130.69	0.0861519
AAATGTCC	GGACATTT	1130.62	0.0861466
CGCATGAA	TTCATGCG	1130.62	0.0861466
ATGTGGAG	CTCCACAT	1130.58	0.0861436
GTGCATAA	TTATGCAC	1130.47	0.0861352
ATGATGGA	TCCATCAT	1130.36	0.0861268
CATCCATC	GATGGATG	1130.36	0.0861268
CCCGTGTA	TACACGGG	1130.31	0.086123
TCATGCCA	TGGCATGA	1130.31	0.086123
CTAACACA	TGTGTTAG	1130	0.0860994
ATATCAGG	CCTGATAT	1129.95	0.0860956
CCTACACA	TGTGTAGG	1129.91	0.0860925
AGTAACAT	ATGTTACT	1129.89	0.086091
CAGGTGGA	TCCACCTG	1129.88	0.0860902
ACCATGGA	TCCATGGT	1129.78	0.0860826
ATCATATC	GATATGAT	1129.75	0.0860803
CTGCGTGC	GCACGCAG	1129.73	0.0860788
ATGTCGCA	TGCGACAT	1129.68	0.086075
ATGTCGGG	CCCGACAT	1129.66	0.0860735
GTGGGGTA	TACCCCAC	1129.66	0.0860735
TCCATGCA	TGCATGGA	1129.64	0.0860719
ATTCCTAC	GTAGGAAT	1129.63	0.0860712
CGACCACA	TGTGGTCG	1129.6	0.0860689
ATATATAG	CTATATAT	1129.59	0.0860681
CACATCTC	GAGATGTG	1129.37	0.0860514
AGTATGTA	TACATACT	1129.35	0.0860498
ATGTAATG	CATTACAT	1129.35	0.0860498
CAAGTATA	TATACTTG	1129.04	0.0860262
AACATACA	TGTATGTT	1129	0.0860232
ATGCTACG	CGTAGCAT	1128.97	0.0860209
ATGGGGGG	CCCCCCAT	1128.97	0.0860209
GCGTGAAA	TTTCACGC	1128.94	0.0860186
ATCATCCA	TGGATGAT	1128.9	0.0860156
ATCGTGGC	GCCACGAT	1128.84	0.086011
TCATGAGA	TCTCATGA	1128.84	0.086011
AGGATCAC	GTGATCCT	1128.8	0.0860079
CATTATAC	GTATAATG	1128.79	0.0860072
ACACCACC	GGTGGTGT	1128.74	0.0860034
CCACGTCG	CGACGTGG	1128.69	0.0859996
CAAGTGTG	CACACTTG	1128.45	0.0859813
TCACGTAA	TTACGTGA	1128.37	0.0859752
ACGTAATC	GATTACGT	1128.36	0.0859744
CGTGTCTA	TAGACACG	1128.36	0.0859744
ATCAGGGG	CCCCTGAT	1128.3	0.0859698
ATGCTTCC	GGAAGCAT	1128.22	0.0859637
ATAACGAT	ATCGTTAT	1128.21	0.085963
AACATACC	GGTATGTT	1128.2	0.0859622
GTATGTAA	TTACATAC	1128.16	0.0859592
GTATGGTA	TACCATAC	1128.15	0.0859584
CCATGTAC	GTACATGG	1128.13	0.0859569
CATAAGAC	GTCTTATG	1128.09	0.0859538
TCACACAA	TTGTGTGA	1128.08	0.0859531
CATTCACA	TGTGAATG	1128.05	0.0859508
ATAGTATA	TATACTAT	1128.03	0.0859493
ATCTGGTG	CACCAGAT	1128.03	0.0859493
GCTCATGA	TCATGAGC	1127.99	0.0859462
AATCCATA	TATGGATT	1127.95	0.0859432
AGCCCATG	CATGGGCT	1127.89	0.0859386
ACGAGGAT	ATCCTCGT	1127.87	0.0859371
ACACTATA	TATAGTGT	1127.86	0.0859363
AATATGGA	TCCATATT	1127.84	0.0859348
CATCCACA	TGTGGATG	1127.78	0.0859302
CCATACGG	CCGTATGG	1127.78	0.0859302
GTGGGTAA	TTACCCAC	1127.76	0.0859287
AATATAGA	TCTATATT	1127.71	0.0859249
CGATATCC	GGATATCG	1127.67	0.0859218
ACGATGTG	CACATCGT	1127.65	0.0859203
ACGAGGGA	TCCCTCGT	1127.64	0.0859196
CATGGCGA	TCGCCATG	1127.64	0.0859196
CTCTCCAC	GTGGAGAG	1127.63	0.0859188
AGTATATG	CATATACT	1127.61	0.0859173
CCCACGGG	CCCGTGGG	1127.61	0.0859173
ATGCCCAA	TTGGGCAT	1127.53	0.0859112
ACTGCATG	CATGCAGT	1127.47	0.0859066
CCATAAAA	TTTTATGG	1127.47	0.0859066
GATAATGC	GCATTATC	1127.42	0.0859028
AGAGCACG	CGTGCTCT	1127.35	0.0858975
TCACACGA	TCGTGTGA	1127.31	0.0858944
GCTATATA	TATATAGC	1127.29	0.0858929
ACGCGAGG	CCTCGCGT	1127.11	0.0858792
ATAATTCC	GGAATTAT	1127.11	0.0858792
TGCCCACA	TGTGGGCA	1127.1	0.0858784
TATCACGA	TCGTGATA	1127.08	0.0858769
GCACGCCA	TGGCGTGC	1127.05	0.0858746
AGGTTCTC	GAGAACCT	1127.03	0.0858731
ATCACATA	TATGTGAT	1126.95	0.085867
TGTATGAA	TTCATACA	1126.95	0.085867
ATATCTAC	GTAGATAT	1126.93	0.0858655
ACTCAATG	CATTGAGT	1126.92	0.0858647
CACATTTC	GAAATGTG	1126.92	0.0858647
[truncated: 30,897 more rows]
